# Supplementary material for: The Microbiome Structure of a Rice-Crayfish Integrated Breeding Model and Its Association with Crayfish Growth and Water Quality
Source: Microbiol Spectr. 2022 Apr 6;10(2):e02204-21. doi: 10.1128/spectrum.02204-21 (PMC9045173; doi:10.1128/spectrum.02204-21)
Supplement: SUPPLEMENTAL FILE 2 — Supplemental material. Download SPECTRUM02204-21_Supp_2_seq13.xlsx, XLSX file, 1.8 MB [file spectrum02204-21_supp_2_seq13.xlsx]

## Sheet: Table S1
Table S1. Sample information and data size of 16S rDNA amplicon sequencing
Sample	Habitat	Stage	System	Group	Subgroup	#Seqs of amplicon sequencing
CMWa2_1	W	a	CM	CMW	CMWa	34355
CMWa2_2						36141
CMWa1_2						34587
CMWa3_1						35657
CMWa3_2						28385
RCWa1_1			RC	RCW	RCWa	45393
RCWa1_2						20309
RCWa3_2						33249
RCWa3_1						28266
RCWa2_1						26097
CMWb2_2		b	CM	CMW	CMWb	39703
CMWb1_2						42783
CMWb3_1						36370
CMWb3_2						37980
RCWb2_2			RC	RCW	RCWb	30508
RCWb2_1						37585
RCWb1_1						42088
RCWb3_2						29727
RCWb3_1						40136
CMWc2_2		c	CM	CMW	CMWc	47305
CMWc2_1						38523
CMWc1_1						44494
CMWc3_2						48033
CMWc3_1						32410
RCWc1_2			RC	RCW	RCWc	45121
RCWc1_1						43904
RCWc3_2						46661
RCWc2_1						41259
RCWc2_2						56598
CMWd1_2		d	CM	CMW	CMWd	43414
CMWd3_2						43247
CMWd3_1						44308
CMWd2_2						43782
CMWd2_1						33621
RCWd1_1			RC	RCW	RCWd	45972
RCWd2_1						39893
RCWd2_2						39842
RCWd3_2						42316
RCWd3_1						36545
CMWe1_1		e	CM	CMW	CMWe	41586
CMWe2_1						47245
CMWe2_2						46034
CMWe3_1						49743
CMWe3_2						41981
RCWe3_2			RC	RCW	RCWe	39692
RCWe3_1						44900
RCWe2_2						40247
RCWe1_1						38957
CMWf1_1		f	CM	CMW	CMWf	39314
CMWf2_2						40465
CMWf3_1						33437
CMWf3_2						35398
RCWf3_2			RC	RCW	RCWf	33083
RCWf3_1						30622
RCWf1_1						37318
RCWf1_2						35571
RCWf2_1						33163
CMGa2_2	G	a	CM	CMG	CMGa	50169
CMGa1_2						55525
CMGa1_1						45127
CMGa3_1						48223
CMGa3_2						54023
RCGa3_2			RC	RCG	RCGa	43392
RCGa3_1						58667
RCGa1_1						53370
RCGa1_2						35864
RCGa2_1						44328
CMGb1_2		b	CM	CMG	CMGb	42823
CMGb1_1						40195
CMGb2_1						39224
CMGb3_1						42745
CMGb3_2						43760
RCGb1_1			RC	RCG	RCGb	44760
RCGb1_2						45770
RCGb3_2						47510
RCGb3_1						42893
RCGb2_1						39302
CMGc2_2		c	CM	CMG	CMGc	45306
CMGc2_1						40842
CMGc3_2						43314
CMGc3_1						44307
CMGc1_2						33114
RCGc3_1			RC	RCG	RCGc	34013
RCGc2_1						46989
RCGc2_2						39919
RCGc1_1						39896
RCGc3_2						44441
CMGd1_1		d	CM	CMG	CMGd	45825
CMGd1_2						47054
CMGd3_1						36841
CMGd2_2						31847
CMGd2_1						41033
RCGd3_1			RC	RCG	RCGd	37905
RCGd3_2						35684
RCGd2_2						42153
RCGd1_2						35889
RCGd1_1						37684
CMGe2_2		e	CM	CMG	CMGe	34637
CMGe1_2						58580
CMGe1_1						37906
CMGe3_1						45440
CMGe3_2						59191
RCGe1_1			RC	RCG	RCGe	37570
RCGe1_2						42631
RCGe3_2						42912
RCGe3_1						49099
RCGe2_2						50232
RCGf1		f	RC	RCG	RCGf	32292
RCGf2						31296
RCGf3						29829

## Sheet: Table S2
Table S2. The OTU table for all gut and water samples
OTU ID	CMGa1_1	CMGa1_2	CMGa2_2	CMGa3_1	CMGa3_2	CMGb1_1	CMGb1_2	CMGb2_1	CMGb3_1	CMGb3_2	CMGc1_2	CMGc2_1	CMGc2_2	CMGc3_1	CMGc3_2	CMGd1_1	CMGd1_2	CMGd2_1	CMGd2_2	CMGd3_1	CMGe1_1	CMGe1_2	CMGe2_2	CMGe3_1	CMGe3_2	CMWa1_2	CMWa2_1	CMWa2_2	CMWa3_1	CMWa3_2	CMWb1_2	CMWb2_2	CMWb3_1	CMWb3_2	CMWc1_1	CMWc2_1	CMWc2_2	CMWc3_1	CMWc3_2	CMWd1_2	CMWd2_1	CMWd2_2	CMWd3_1	CMWd3_2	CMWe1_1	CMWe2_1	CMWe2_2	CMWe3_1	CMWe3_2
OTU809	2835	1650	6385	1040	1696	447	761	457	1445	691	425	558	697	2235	1269	1155	899	1466	1378	3238	687	3058	2465	5764	6106	0	0	0	0	0	0	0	0	0	0	0	0	0	0	0	2	1	0	0	0	0	0	0	0
OTU13384	2286	3447	2608	3289	4179	910	943	574	887	541	4024	890	605	1953	974	1692	3254	960	2200	2390	650	606	452	255	157	0	0	0	0	0	2	0	0	0	0	0	0	0	0	0	0	1	0	0	0	0	0	0	0
OTU131	1499	3654	1513	5717	5203	387	419	258	638	304	1395	244	198	333	215	575	1036	256	463	5029	394	451	428	109	90	0	0	0	0	0	0	0	0	0	1	0	0	0	0	0	0	0	0	0	0	0	0	0	0
OTU286	0	0	0	0	0	2280	3414	1543	1136	1496	1	6555	7315	4469	5431	127	69	3267	2500	0	1963	56	819	2955	2896	0	0	0	0	0	0	0	0	0	0	0	1	0	0	0	0	0	0	0	0	0	0	0	0
OTU207	4448	4857	388	4555	2591	4069	2039	1191	3057	1966	166	993	2168	541	631	3788	1641	60	92	75	1792	2251	1944	71	188	2	0	0	0	0	0	0	0	1	0	3	4	0	1	1	1	1	1	0	0	5	3	6	4
OTU23100	17	4	77	0	6	2	6	19	4	6	151	51	32	54	26	10	5	1	1	152	0	0	3	0	0	259	36	52	7	14	9	2915	333	1497	497	414	165	750	520	919	114	261	488	224	374	20	5	69	61
OTU23466	0	0	0	0	0	1	0	6	0	0	0	0	0	0	0	1	0	0	0	9	0	0	0	0	0	8	50	56	6	18	17	908	609	134	343	19	34	2741	880	97	3	7	1409	448	8	6	3	198	47
OTU13623	0	1	0	0	0	1146	791	723	1147	1431	700	1034	459	520	520	824	2160	619	697	104	35	335	137	96	111	0	0	0	0	0	0	0	0	0	0	0	0	0	0	0	0	0	0	0	0	0	0	0	0
OTU13803	0	189	17	48	141	2135	2486	6945	1503	1267	1772	1056	491	232	647	276	51	33	131	8	414	166	138	104	169	0	0	0	0	0	0	0	0	0	0	1	0	0	0	0	0	0	0	0	0	0	0	0	0
OTU10850	0	0	0	0	0	0	0	2	0	0	0	0	0	0	0	0	1	2	2	4	0	0	0	0	0	789	1075	1196	808	890	0	121	309	172	812	558	591	340	525	368	959	871	426	562	379	377	490	81	80
OTU13713	56	342	47	119	87	90	92	105	38	54	1306	372	261	402	247	754	641	916	464	118	462	310	193	133	141	0	0	0	0	0	0	0	0	0	0	0	0	0	0	0	0	0	0	0	0	0	0	0	0
OTU150	0	90	0	16	91	12	5	12	13	9	47	331	135	144	58	272	311	3350	690	1	43	53	2049	3026	3097	0	0	0	0	0	0	0	0	0	0	0	0	0	0	0	0	0	0	0	0	0	0	0	0
OTU23996	0	0	0	0	0	0	0	0	0	0	1	0	0	0	0	1	1	3	0	0	0	0	0	0	0	675	986	1186	844	857	77	6	44	277	259	1043	929	113	189	211	501	423	104	191	189	276	252	217	99
OTU24027	55	21	241	4	32	8	31	14	11	10	54	12	6	185	202	17	40	4	18	145	4	6	20	8	6	98	138	132	698	671	1008	73	219	194	138	243	251	77	171	170	229	176	123	170	197	64	57	682	326
OTU13669	0	0	0	0	0	340	313	183	271	270	0	0	0	0	0	0	0	10	0	0	0	0	6	0	0	0	0	0	0	0	0	0	0	0	0	0	0	0	0	0	0	0	0	0	0	0	0	0	0
OTU195	0	0	0	0	0	1539	2290	2391	2067	5443	16	51	69	602	2306	183	191	116	88	0	0	0	0	7	25	0	0	0	0	0	0	0	0	0	1	0	1	0	0	0	0	0	0	0	0	0	0	0	0
OTU12722	0	0	0	0	0	0	0	0	0	0	0	0	0	0	0	2	0	0	0	6	0	0	0	0	0	57	15	17	27	59	0	39	48	64	67	14	76	106	43	348	57	49	1134	313	2023	4308	4851	453	479
OTU783	409	0	0	0	0	43	81	20	48	20	2392	1070	657	500	545	2329	1428	532	1476	2	139	153	662	101	32	0	0	0	0	0	0	0	0	0	0	0	0	0	0	0	0	0	0	0	0	0	0	0	0
OTU13167	1	0	0	0	0	0	0	1	1	0	1	0	0	0	0	2	0	0	0	1	0	0	0	0	0	479	473	517	446	384	585	84	187	281	1029	891	898	419	612	210	282	291	212	369	154	267	264	233	122
OTU22973	0	0	0	1	0	2	0	0	1	0	0	0	0	0	0	0	1	1	0	1	0	0	1	0	0	293	82	82	133	99	21	64	164	221	484	188	176	249	365	251	145	126	238	298	314	350	336	207	138
OTU13711	1046	35	281	15	116	4	6	1	10	11	10	63	38	505	297	41	57	100	161	28	122	720	157	723	206	0	0	0	0	0	0	0	0	0	0	0	0	0	0	0	0	0	0	0	0	0	0	0	0
OTU22972	8	0	90	0	1	0	0	1	0	0	4	1	0	22	10	6	13	4	13	0	1	0	0	0	2	66	22	29	4	12	28	1047	92	420	73	347	144	122	100	42	29	59	171	42	63	13	9	20	20
OTU23396	0	0	0	0	0	0	0	7	1	0	0	0	0	0	0	0	1	0	0	1	0	0	0	0	0	5	159	147	5	19	154	487	628	71	161	146	270	839	238	26	32	60	271	71	2	3	2	86	15
OTU11320	0	0	0	0	0	0	0	1	0	0	0	0	0	0	0	0	0	0	0	0	0	0	0	0	0	151	14	15	1	2	5	375	181	402	252	234	220	307	221	497	94	133	449	373	281	7	3	254	122
OTU10747	0	0	0	0	0	0	0	0	1	0	0	0	0	0	0	0	0	1	1	0	0	0	0	0	0	723	598	574	201	186	73	3	214	587	86	618	781	242	376	12	319	318	162	193	20	651	736	119	65
OTU10664	0	0	0	0	0	0	0	0	0	0	0	0	0	0	0	0	0	0	0	0	0	0	0	0	0	541	1092	963	462	368	43	6	70	247	49	437	488	113	146	8	105	102	37	62	3	56	59	13	4
OTU12468	0	0	0	0	0	1	0	0	0	0	0	0	0	0	0	0	1	0	2	1	0	0	0	1	1	118	211	219	154	261	2	54	223	109	130	600	596	328	188	232	197	288	299	163	150	175	232	192	184
OTU12369	0	0	0	0	0	0	0	0	0	0	0	0	0	0	0	1	3	0	0	1	0	0	0	0	0	594	399	376	458	460	0	0	5	3	86	4	3	12	22	932	146	107	171	238	581	194	277	304	194
OTU13681	482	24	2	28	14	50	34	40	65	64	143	251	250	47	49	31	16	193	184	318	4	10	167	182	221	0	0	0	0	0	0	0	0	0	0	0	0	0	0	0	0	0	0	0	0	0	0	0	0
OTU13645	6	0	0	0	0	84	29	24	108	40	83	121	189	164	189	56	26	49	33	5	217	27	33	143	52	0	0	0	0	0	0	0	0	0	0	0	0	0	0	0	0	0	0	0	0	0	0	0	0
OTU13145	0	0	0	0	0	0	0	0	0	0	0	0	0	0	0	0	0	0	0	0	0	0	0	0	0	152	69	53	78	88	1	0	12	8	13	11	11	3	8	7	16	14	7	9	14	159	163	8	15
OTU778	11	0	2	0	0	10	25	10	17	8	0	0	0	0	0	0	0	0	0	1	5370	4113	4	0	0	0	0	0	0	1	0	0	0	0	0	0	1	0	0	0	0	0	0	0	0	0	0	0	0
OTU395	2	16	0	13	39	169	43	39	238	125	25	93	186	70	84	121	48	223	295	98	1080	756	320	36	75	0	0	0	0	0	0	0	0	0	0	0	0	0	0	0	0	0	0	0	0	1	0	0	0
OTU12790	0	0	42	0	0	7	5	4	5	3	0	1	1	1	0	0	0	1	1	6	59	16	27	2	1	55	22	17	20	21	5	1	14	187	11	24	25	10	10	4	28	61	3	4	82	86	40	741	1456
OTU11940	0	0	0	0	0	0	0	2	2	1	1	0	0	0	0	0	0	1	0	0	0	0	0	0	0	418	186	200	87	78	121	124	125	140	665	513	525	198	329	150	264	232	65	165	184	4	4	143	49
OTU23145	0	0	0	0	0	0	0	1	2	0	0	0	0	0	1	1	0	0	3	1	0	0	0	0	0	98	141	141	282	303	3	93	475	232	234	217	183	292	428	180	174	209	231	269	32	2	6	40	19
OTU12648	1	0	0	0	0	0	0	0	0	0	0	0	0	0	0	1	1	4	2	1	0	0	0	0	0	605	433	429	250	184	0	1	3	21	46	12	17	19	25	94	621	530	62	122	117	1145	1106	63	43
OTU12951	0	0	0	0	0	0	0	0	0	0	0	0	0	0	0	1	0	2	7	0	0	0	0	1	0	280	549	474	192	104	0	4	36	35	61	251	324	67	113	112	1449	727	89	108	100	544	783	54	45
OTU191	0	393	0	133	374	88	50	54	443	73	230	221	306	174	124	318	536	389	250	3	40	26	83	45	35	0	0	0	0	0	0	0	0	0	0	0	0	0	0	0	0	0	0	0	0	0	0	0	0
OTU12827	96	1	8	0	5	18	10	5	18	15	3	4	5	6	4	11	8	15	20	2	0	1	4	0	7	312	80	61	480	686	1	3	5	19	1	2	0	0	1	0	2	0	0	0	42	361	99	828	2670
OTU805	0	0	0	0	0	178	36	11	30	66	0	144	313	373	43	0	0	21	10	0	176	60	216	455	182	0	0	0	0	0	0	0	0	0	0	0	0	0	0	0	0	0	0	0	0	0	0	0	0
OTU24019	0	0	0	0	0	0	0	0	0	0	0	1	0	0	0	0	1	1	0	0	0	0	0	0	0	356	352	288	124	120	0	8	35	57	226	339	487	221	342	88	286	273	280	323	118	395	430	93	59
OTU457	0	146	31	63	44	32	21	24	15	18	228	129	121	202	108	417	1302	400	88	17	86	37	32	12	6	0	0	0	0	0	0	0	0	0	0	0	0	0	0	0	0	0	0	0	0	0	0	0	0
OTU13714	85	123	27	278	169	60	22	27	119	52	77	9	12	32	36	0	1	3	5	13	251	402	937	0	3	3	1	5	1	1	0	2	10	0	4	10	13	3	5	9	6	4	0	2	1	0	1	2	3
OTU15588	0	0	17	1	2	26	46	14	52	38	5	0	0	1	2	1	0	1	0	3	8	12	28	1	0	32	34	36	327	390	2	2	6	19	0	3	4	0	1	2	0	1	1	1	1	1	1	5	4
OTU23004	0	0	0	0	0	0	4	1	2	0	22	13	4	7	4	0	5	0	0	25	0	0	0	0	0	3	1	0	0	0	1	753	41	263	23	61	21	72	43	60	6	12	41	23	6	2	2	4	7
OTU11441	8	14	51	9	19	4	11	7	6	8	39	14	3	157	125	21	27	6	6	142	10	14	18	0	9	32	8	9	68	84	1273	107	43	169	69	96	104	47	71	51	26	34	79	120	34	2	9	121	87
OTU10675	0	0	0	0	0	0	0	0	0	0	0	0	0	0	0	1	0	0	0	0	0	0	0	0	0	568	713	828	322	283	1	2	73	125	77	85	73	45	63	195	206	172	44	72	59	146	125	85	36
OTU11140	0	0	0	0	0	0	0	4	0	0	3	4	1	0	0	0	0	0	0	5	0	0	0	0	0	1	0	1	0	3	2	1318	3	362	69	10	3	58	51	27	0	0	37	17	2	4	0	8	4
OTU13630	158	7	1	32	29	282	262	179	260	233	98	16	17	17	27	4	8	33	49	56	35	21	53	252	474	0	0	0	0	0	0	0	0	0	0	0	0	0	0	0	0	0	0	0	0	0	0	0	0
OTU13251	0	0	0	0	0	0	0	0	0	0	0	0	0	0	0	0	0	0	0	0	0	0	0	0	0	252	273	304	311	319	2	10	92	73	119	67	76	62	108	70	157	132	102	123	96	170	147	42	28
OTU11978	0	0	1	0	0	0	0	0	0	0	3	0	0	0	0	2	1	0	0	4	0	0	0	0	0	353	357	371	279	299	190	24	24	274	81	199	179	70	105	17	112	95	144	198	22	17	23	201	154
OTU15114	0	2	0	0	0	0	0	0	0	0	2	0	0	0	0	0	0	1	0	6	0	0	0	0	0	0	6	3	1	0	20	54	13	2	0	1	0	6	6	3	2	3	1	2	2	16	5	10	6
OTU12859	0	0	0	0	0	0	0	0	0	0	0	0	0	0	0	0	0	0	0	17	0	0	0	0	0	0	2	2	0	0	7	0	24	0	0	0	0	35	49	0	0	0	247	302	115	3	3	759	505
OTU893	188	42	0	40	32	40	29	26	44	25	137	135	144	53	40	37	21	225	187	323	4	3	76	289	419	0	0	0	0	0	0	0	0	0	1	0	0	0	0	0	0	0	1	1	0	0	0	0	0
OTU10993	52	16	84	3	13	13	8	1	11	3	26	8	11	87	188	15	17	8	21	89	1	3	8	4	5	22	10	12	28	21	92	99	42	205	14	27	30	23	23	16	32	47	31	66	23	9	10	73	35
OTU93	18	370	1294	130	387	39	99	34	92	131	18	6	3	9	17	6	1	5	2	12	0	0	2	4	1	0	0	0	0	0	0	0	0	0	0	0	0	0	0	0	0	0	0	0	0	0	0	0	0
OTU12297	2	0	0	0	0	0	0	2	0	0	0	0	0	2	0	1	1	0	1	2	0	0	2	0	0	177	118	121	226	192	21	5	114	17	170	177	188	32	54	103	175	156	162	174	85	32	40	89	68
OTU11956	0	0	0	0	0	0	0	0	0	0	0	0	0	0	0	1	0	2	2	0	0	0	0	0	0	12	0	4	1	0	0	55	43	44	387	56	47	92	139	144	84	64	96	121	109	6	4	67	31
OTU22969	0	0	0	0	0	0	0	0	0	0	0	0	0	0	0	1	0	1	0	0	0	0	0	0	0	149	169	177	67	58	5	68	54	76	94	155	141	76	144	86	167	126	84	158	67	16	16	126	58
OTU14109	173	0	40	0	0	12	9	3	8	7	58	7	1	20	26	16	43	0	2	11	0	0	4	2	41	1	0	0	1	0	1	14	0	15	17	7	12	1	1	4	17	11	2	6	6	11	7	12	6
OTU12881	16	3	23	1	4	0	0	0	0	1	0	0	0	0	0	0	0	0	0	0	6	14	0	0	0	65	282	317	235	203	0	1	5	45	1	2	2	0	1	5	2	3	0	0	2	8	4	1	1
OTU24317	3	0	5	0	0	0	0	0	0	0	4	0	0	3	2	0	2	2	4	5	4	6	0	0	1	0	4	0	7	2	12	34	1	13	7	13	10	1	0	0	1	7	7	1	107	37	20	153	107
OTU13718	0	0	0	0	0	37	32	7	17	37	348	349	259	415	369	30	38	64	111	12	2	15	1	28	62	0	0	0	0	0	0	0	0	0	0	0	0	0	0	0	0	0	0	0	0	0	0	0	0
OTU12642	0	0	8	0	0	1	0	0	0	0	0	34	12	1	0	0	0	0	3	2	4	1	4	0	0	29	17	14	26	21	1	6	13	44	8	34	37	44	91	10	80	132	21	27	93	257	158	240	385
OTU24244	0	0	0	0	0	0	0	0	0	0	0	0	0	1	0	0	0	0	0	2	8	14	19	0	0	0	0	0	0	0	0	0	0	0	2	1	0	1	0	1	3	1	0	0	15	10	3	46	31
OTU23868	0	0	0	0	0	0	0	0	1	0	0	0	0	0	0	0	0	0	1	0	0	0	0	0	0	1	18	15	6	6	13	96	44	21	75	89	105	82	140	8	90	83	37	70	0	4	8	109	48
OTU22915	2	1	2	1	4	0	1	0	0	0	2	0	0	9	7	0	1	0	0	14	0	0	0	0	0	5	5	4	11	6	7	45	8	43	0	14	18	5	5	1	3	10	13	35	2	3	1	59	41
OTU13721	19	51	0	51	227	171	128	121	179	284	38	35	18	2	7	45	34	56	23	60	4	6	3	0	2	0	0	0	0	0	0	0	0	0	0	0	0	0	0	0	0	0	0	0	0	0	0	0	0
OTU13131	0	3	13	0	1	2	0	1	0	0	2	0	0	1	0	0	0	0	0	8	0	0	0	0	0	140	104	114	119	125	6	53	44	245	15	8	8	29	80	1	1	2	66	106	2	0	0	82	47
OTU12743	2	0	3	0	0	0	1	0	0	1	2	0	2	1	0	0	0	0	0	4	1	1	0	0	0	2	1	0	2	2	11	13	0	31	14	7	13	0	1	2	2	11	0	1	229	81	59	569	636
OTU23286	0	0	0	0	0	0	0	0	0	0	0	0	0	0	0	0	0	0	0	0	0	0	0	0	0	0	0	0	0	0	1	258	13	9	4	1	0	0	6	1	1	0	15	31	0	0	0	6	1
OTU11816	0	0	0	0	0	0	0	0	0	0	0	0	0	0	0	0	0	2	0	0	0	0	0	0	0	120	17	19	547	511	48	30	71	20	219	195	190	80	145	252	187	152	88	123	136	13	12	35	19
OTU23108	1	1	4	0	0	1	0	1	0	3	3	0	0	3	1	0	1	0	0	5	0	1	2	0	0	25	5	1	6	3	0	3	113	6	179	50	46	80	128	224	26	20	156	289	213	2	1	186	72
OTU10920	0	0	0	0	0	0	0	0	0	0	0	0	0	0	0	0	0	0	0	0	0	0	0	0	0	104	54	45	14	22	40	26	159	27	153	148	147	118	204	60	53	35	110	113	40	4	3	24	15
OTU24240	2	0	0	0	0	0	0	0	0	0	0	0	0	0	0	0	0	0	0	1	0	0	0	0	0	224	287	333	175	143	1	33	67	62	149	69	71	31	37	109	122	120	111	201	97	22	25	12	5
OTU12273	3	0	0	0	0	0	1	0	0	0	0	0	0	0	0	0	0	2	3	1	0	0	0	0	0	150	134	114	198	168	0	0	20	84	129	63	94	71	97	92	359	295	128	178	120	117	99	49	21
OTU24559	0	0	0	0	0	0	0	0	0	0	0	0	0	0	0	0	0	0	0	0	0	0	0	0	1	0	11	15	2	3	0	0	0	0	0	34	52	0	2	0	52	56	0	0	0	0	3	0	0
OTU23771	0	0	0	0	0	0	0	1	0	0	0	0	0	0	0	1	1	0	0	1	0	0	0	0	0	83	70	76	74	71	1	77	128	35	180	29	30	97	173	81	35	35	58	85	74	44	42	23	13
OTU12636	0	0	0	0	0	0	0	0	0	0	0	0	0	0	0	0	0	1	1	0	0	0	0	0	0	268	103	91	131	132	2	2	48	69	94	111	120	94	140	85	166	116	18	35	73	243	217	2	5
OTU13271	0	0	0	0	0	0	0	0	0	0	0	0	0	0	0	0	0	0	1	0	0	0	0	0	0	11	20	22	18	17	0	0	0	1	1	4	1	0	0	79	212	182	52	60	35	326	267	25	18
OTU11795	0	0	0	0	0	0	0	0	0	0	0	0	0	0	0	0	0	1	0	0	0	0	0	0	0	294	459	461	206	175	0	1	98	70	11	329	439	27	38	4	14	13	12	18	3	37	34	7	1
OTU23050	0	0	0	0	0	0	0	0	0	0	0	0	0	0	0	0	0	0	0	4	0	0	0	0	0	0	3	6	1	0	25	166	22	3	19	1	0	66	71	21	1	0	477	871	5	0	1	29	15
OTU12559	31	14	70	2	19	0	0	0	0	0	0	1	0	11	9	0	1	1	2	3	2	1	2	0	2	72	64	47	471	410	202	3	2	8	8	35	32	0	3	9	19	21	2	5	8	6	4	4	3
OTU11928	1	0	0	0	0	0	0	0	0	0	0	0	0	0	0	0	0	0	1	0	0	0	0	0	0	164	23	27	38	43	2	25	97	30	455	149	145	185	278	195	64	59	77	136	73	0	1	29	10
OTU24079	0	0	0	0	0	0	0	1	0	0	0	0	0	0	0	0	0	0	0	1	0	0	0	0	0	7	4	6	2	1	8	125	49	133	121	42	34	50	83	41	37	14	70	119	25	4	0	37	27
OTU11834	0	0	0	0	0	0	0	0	0	0	0	0	0	0	0	0	2	0	0	1	0	0	0	0	0	8	70	80	66	80	0	0	1	0	140	206	210	15	28	224	159	170	269	333	237	101	97	36	33
OTU23434	0	0	16	0	0	0	1	2	2	0	0	0	0	0	0	0	0	0	0	0	0	0	0	0	0	0	0	0	0	0	0	0	2	192	4	10	8	0	0	0	0	0	0	0	1	0	0	0	0
OTU23296	0	0	0	0	0	0	0	2	0	0	0	0	0	0	0	0	0	0	0	0	0	0	0	0	0	5	0	0	1	1	1	110	17	30	3	0	0	8	6	3	1	0	16	29	4	1	0	25	8
OTU14752	8	0	1	0	1	8	3	2	7	3	140	86	52	111	101	119	78	275	368	37	0	0	0	0	3	0	0	0	0	0	7	1	0	0	2	11	20	2	0	1	2	1	1	0	0	0	0	0	0
OTU13249	0	0	0	0	0	0	0	0	0	0	0	0	0	0	0	0	0	0	0	0	0	0	0	0	0	7	26	16	145	115	65	0	0	21	0	12	16	0	1	0	0	0	0	0	0	0	0	0	0
OTU10605	0	0	0	0	0	0	0	0	0	0	0	0	0	0	0	0	0	1	0	0	0	0	0	0	0	205	279	247	23	25	0	23	17	20	97	92	83	36	70	162	235	205	91	88	89	178	227	55	28
OTU12403	0	0	0	0	0	0	1	1	1	1	2	5	1	0	0	1	3	4	10	7	0	0	1	0	0	0	9	8	1	1	0	0	2	0	38	510	211	0	0	187	768	1280	2	0	13	3	3	1	4
OTU10955	0	0	0	0	0	0	1	0	0	0	0	0	0	0	0	0	0	0	0	0	0	0	0	0	0	0	0	0	0	0	2789	0	0	0	0	0	0	0	0	0	4	14	0	0	0	0	0	0	0
OTU11523	0	0	0	0	0	0	0	0	0	0	0	0	0	0	0	1	0	0	0	0	0	0	0	0	0	158	99	74	68	58	0	1	134	24	104	109	162	157	190	93	75	109	90	130	55	34	48	27	34
OTU22929	0	0	0	0	0	0	0	0	0	0	0	0	0	0	0	0	0	0	0	0	0	0	0	0	0	180	163	120	36	16	0	12	16	13	85	109	147	64	82	121	191	189	126	145	44	118	143	72	31
OTU24451	0	0	0	0	0	0	0	0	0	0	0	0	0	0	0	0	0	0	0	0	0	0	0	0	0	122	150	143	68	77	0	24	24	86	94	241	217	64	87	32	15	16	10	20	21	22	16	6	1
OTU24830	0	0	0	0	0	0	0	0	0	0	0	0	0	0	0	0	0	0	0	0	0	0	0	0	0	39	14	17	12	11	0	0	12	9	8	1	0	0	0	1	0	0	0	0	0	0	0	0	0
OTU13022	0	0	0	0	0	1	0	1	0	0	0	0	0	0	0	0	1	0	0	0	0	0	0	0	0	0	2	3	0	0	1	95	38	4	9	6	3	203	142	15	1	7	32	11	20	15	0	10	9
OTU12394	0	0	0	0	0	0	0	0	0	0	0	0	0	0	0	0	0	0	2	0	0	0	0	0	0	102	39	46	26	14	0	0	3	0	9	46	44	3	6	28	229	353	26	7	17	47	108	13	27
OTU24713	0	0	0	0	0	0	0	0	0	0	0	0	0	0	0	0	0	0	0	0	0	0	0	0	0	0	0	0	0	0	0	0	0	0	0	0	0	0	0	0	0	0	0	0	0	0	0	0	0
OTU24296	0	0	0	0	0	0	0	0	0	0	0	0	0	0	0	0	0	0	0	0	0	0	0	0	0	45	14	16	29	32	0	0	18	4	99	61	57	41	80	31	54	59	36	33	98	14	20	15	15
OTU15207	4	1	1	0	0	0	1	2	0	0	19	0	0	2	5	3	1	0	2	10	88	291	4	15	3	4	3	3	3	4	0	4	3	198	3	11	8	2	1	11	36	33	7	6	72	44	26	99	115
OTU1208	9	0	13	1	3	5	16	2	4	4	20	9	3	2	2	12	12	5	45	141	2	3	6	6	5	12	32	33	60	72	1	2	30	13	12	67	48	5	4	10	17	14	6	12	22	5	7	76	101
OTU12247	0	0	0	0	0	0	0	0	0	0	0	0	0	0	0	5	4	0	1	0	0	0	0	0	0	0	0	0	0	0	0	0	0	1	0	0	0	3	2	1373	1	7	73	17	414	23	68	86	78
OTU260	58	28	250	0	13	16	13	16	6	14	59	48	16	77	33	10	24	0	4	152	0	0	3	1	1	4	3	6	6	14	13	26	11	24	20	28	29	3	6	16	2	6	11	2	15	2	0	12	8
OTU12347	0	1	4	0	0	0	1	0	4	0	3	1	1	1	2	0	2	0	3	20	0	1	0	1	0	12	52	56	73	75	3	0	49	11	31	33	32	20	22	37	51	68	40	68	76	43	38	70	31
OTU23059	0	0	0	0	0	0	0	0	0	0	0	0	0	0	0	0	0	0	0	0	0	0	0	0	0	0	2	3	0	0	0	0	75	0	0	1	0	37	30	4	0	1	0	0	1	0	0	0	1
OTU24664	0	0	1	0	0	0	0	0	0	0	0	0	0	0	0	0	0	0	0	0	0	0	0	0	0	4	20	19	341	312	6	0	16	9	3	7	10	3	4	4	7	7	1	3	1	1	0	2	1
OTU23305	0	0	0	0	0	0	0	0	1	0	1	0	0	0	0	1	0	0	0	0	0	0	0	0	0	20	4	4	0	1	0	97	55	95	61	62	52	55	40	72	30	38	102	101	167	2	2	72	49
OTU10954	0	0	0	0	0	0	0	0	0	0	0	0	0	0	0	0	0	0	3	0	0	0	0	0	0	0	0	1	0	0	2528	0	1	0	1	0	0	1	1	0	0	0	0	0	0	1	0	0	1
OTU11103	0	0	3	0	0	0	0	1	0	1	2	2	1	0	0	0	1	0	1	5	0	0	0	0	0	3	0	3	0	0	1	338	56	48	11	12	4	39	24	19	0	4	45	22	5	1	0	8	1
OTU13755	0	0	0	0	0	0	0	1	0	0	0	0	0	0	0	0	0	0	0	0	0	0	0	0	0	0	5	8	0	1	8	67	17	3	8	0	1	49	14	2	0	1	140	44	5	1	0	18	3
OTU24736	0	0	0	0	0	0	0	0	0	0	0	0	0	0	0	0	0	0	0	0	0	0	0	0	0	2	9	5	325	261	3	0	26	0	53	0	0	13	27	0	0	0	2	2	9	0	0	2	2
OTU12702	0	0	0	0	0	0	0	0	0	0	0	0	0	0	0	1	0	1	0	0	0	0	0	0	0	311	205	235	84	89	0	0	6	0	28	12	7	3	7	98	153	148	19	31	89	42	40	17	21
OTU531	0	0	0	0	0	3	1	6	4	0	11	89	74	17	11	51	62	756	687	0	10	8	11	31	27	0	0	0	0	0	0	0	0	0	0	0	0	0	0	0	0	0	0	0	0	0	0	0	0
OTU23967	0	0	0	0	0	0	0	0	0	0	0	0	0	0	0	0	0	0	0	0	0	0	0	0	0	0	2	3	0	0	1	34	83	53	13	1	0	37	65	8	2	0	144	209	4	0	0	14	16
OTU24042	1	0	0	0	0	0	0	0	0	0	0	0	0	0	0	0	0	0	0	3	0	0	0	0	0	0	0	0	0	0	0	29	13	2	12	0	0	19	30	0	0	0	66	142	2	0	1	35	16
OTU11175	0	0	0	0	0	0	0	0	0	0	0	0	0	0	0	0	0	0	0	1	0	0	0	0	0	25	12	5	4	4	3	98	87	46	111	7	4	76	146	74	0	2	116	142	57	3	6	18	17
OTU12754	2	0	1	0	0	1	3	2	1	1	8	3	0	13	9	8	15	2	3	13	0	1	1	0	2	9	82	84	96	89	11	2	51	5	37	231	175	19	17	17	51	41	12	34	13	7	13	40	27
OTU13185	0	0	0	0	0	0	0	0	0	0	0	0	0	0	0	0	0	0	0	0	0	0	0	0	0	0	0	0	5	1	4	0	0	0	0	2	0	0	0	0	0	0	0	0	0	0	0	0	2
OTU23226	1	0	1	0	0	0	0	0	0	0	1	0	0	0	0	0	0	0	2	0	0	0	2	0	0	2	1	0	3	1	0	1	35	20	1	12	5	0	0	17	25	34	2	3	5	26	15	12	3
OTU24162	2	0	0	0	0	0	0	0	0	0	0	0	0	0	0	0	0	0	0	0	0	0	0	0	0	25	65	70	9	13	0	0	1	20	0	2	2	5	6	12	19	17	1	0	120	732	274	105	291
OTU12519	0	0	0	0	0	0	0	0	0	0	0	0	0	0	0	0	0	0	0	0	0	0	0	0	0	10	2	0	1	0	0	0	39	0	68	2	1	33	47	71	1	3	54	65	90	7	3	20	5
OTU23896	0	0	0	0	0	0	0	0	1	0	0	0	0	0	0	0	1	0	0	0	0	0	0	0	0	0	2	2	0	0	10	54	19	2	2	0	0	111	33	66	1	1	54	18	27	1	2	13	6
OTU829	3	0	5	0	0	0	0	1	1	0	0	0	1	0	0	0	0	0	0	0	7	0	1482	14	16	0	0	1	0	0	0	2	0	2	0	2	0	0	0	0	2	0	0	0	0	0	0	0	0
OTU24665	0	0	0	0	0	0	0	0	0	0	0	0	0	0	0	0	0	0	0	0	0	0	0	0	0	0	0	0	0	0	0	0	94	0	1	0	0	1	3	0	7	1	1	5	4	0	0	0	0
OTU13101	0	0	0	0	0	0	0	0	0	0	0	0	0	0	0	0	0	0	0	0	0	0	0	0	0	48	10	13	6	6	194	24	382	13	220	11	9	31	124	41	45	35	12	34	4	0	0	4	1
OTU13794	0	0	0	0	0	0	5	0	6	1	10	9	24	45	42	45	63	65	94	17	3	103	8	43	43	0	0	0	0	0	0	0	0	0	0	0	0	0	0	0	0	0	0	0	0	0	0	0	0
OTU217	14	1	13	0	1	84	119	36	469	264	2	0	0	3	5	0	1	0	1	5	70	86	281	0	2	0	2	1	1	4	3	1	0	3	0	1	0	0	0	3	0	0	2	2	1	0	0	2	1
OTU22828	0	0	14	0	0	0	3	4	2	0	2	2	0	1	0	0	0	0	0	0	0	0	0	0	0	0	0	1	0	0	569	1	466	0	3	1	0	37	25	9	2	1	14	5	1	0	0	0	1
OTU10962	2	0	1	0	0	0	1	1	4	4	3	5	0	2	1	1	1	0	0	9	1	0	1	1	0	0	0	0	0	0	1777	0	2	0	15	34	11	0	0	8	1	7	0	0	8	1	0	12	10
OTU12792	14	0	0	0	0	0	0	0	0	0	0	0	0	0	0	0	0	0	0	1	0	0	0	0	0	87	92	69	55	62	7	18	52	26	15	30	40	21	22	24	28	27	63	93	17	4	5	61	16
OTU10503	0	0	0	0	0	1	0	0	0	0	0	0	0	0	0	1	2	0	1	0	0	0	0	0	0	4	59	24	8	7	1	1	8	3	5	4	4	3	4	1	1	6	2	0	1	1	1	15	5
OTU9600	116	7	109	1	3	57	25	19	72	42	2	48	108	69	39	277	93	1	16	6	25	37	50	8	21	0	1	1	0	0	1	0	4	1	1	1	2	2	1	0	0	1	0	0	4	1	0	11	9
OTU12608	0	0	0	0	0	0	1	0	0	0	0	0	0	0	0	0	2	1	0	0	0	0	1	0	0	34	15	19	18	17	0	0	1	2	1	0	1	0	1	23	2	3	3	0	50	153	156	34	27
OTU12574	0	0	0	0	0	0	0	0	0	0	0	0	0	0	0	0	0	0	0	0	0	0	0	0	0	0	0	1	0	0	0	31	31	0	31	1	1	7	3	339	1	1	24	3	476	2	5	0	7
OTU23233	0	0	0	0	0	1	0	12	0	1	1	0	0	0	0	0	1	0	0	0	0	0	0	0	1	4	3	6	1	2	0	406	40	4	12	17	16	8	7	18	50	101	45	9	3	9	8	0	2
OTU16405	0	0	0	0	0	0	0	0	0	0	0	0	0	0	0	1	0	1	0	0	0	0	0	0	0	5	5	0	74	58	0	5	90	10	120	150	190	62	90	193	166	163	41	64	83	6	10	12	9
OTU16800	103	2	2	0	1	193	279	127	240	133	3	0	2	3	4	9	0	7	13	0	2	0	0	0	0	3	0	0	0	1	0	0	57	2	0	0	0	0	1	0	1	1	0	0	1	3	0	11	20
OTU23103	0	0	0	1	0	0	1	0	1	2	4	0	0	0	0	0	0	0	0	2	0	0	0	0	0	16	7	4	10	13	107	35	40	7	26	6	12	30	52	3	5	3	27	45	13	1	1	27	14
OTU12121	2	0	1	0	2	0	0	0	0	0	0	0	0	0	0	0	0	0	37	0	0	5	0	0	0	24	57	62	242	233	1	1	29	27	41	49	50	13	19	21	85	57	39	61	19	6	10	9	7
OTU11955	0	0	0	0	0	0	0	0	0	0	0	0	0	0	0	0	0	0	0	2	0	0	0	0	0	1	1	3	264	208	46	25	28	0	34	0	0	9	10	11	0	1	25	38	38	3	0	7	4
OTU11048	0	0	0	0	0	0	0	0	0	0	0	0	0	0	0	0	0	0	0	0	0	0	0	0	0	8	7	11	86	67	0	0	35	2	37	20	32	20	23	51	74	38	35	69	53	50	50	16	9
OTU12698	5	0	1	0	1	0	0	1	0	0	0	0	0	0	0	4	1	1	1	1	0	0	0	0	2	81	28	40	79	74	6	13	19	49	1	1	0	1	0	48	62	46	8	17	59	33	25	103	100
OTU16529	8	0	6	0	1	6	3	5	6	6	0	2	0	4	1	0	0	0	0	0	187	228	13	0	0	0	0	0	1	0	2	0	0	0	0	0	0	0	0	0	1	0	0	0	0	0	0	1	0
OTU23437	0	1	7	0	1	0	1	0	0	1	0	0	0	1	0	0	1	7	6	7	1	1	0	0	0	3	28	18	10	5	0	4	41	96	0	2	0	0	0	7	46	76	14	7	12	29	59	26	28
OTU22814	0	0	0	0	0	0	0	0	0	0	0	0	0	0	0	0	0	1	0	0	0	0	0	1	0	156	118	88	90	93	18	0	30	11	84	174	161	36	39	26	26	23	26	49	43	9	5	21	12
OTU13231	0	0	0	0	0	0	0	0	1	0	0	0	0	0	0	0	0	0	0	2	0	0	0	0	0	17	13	14	0	0	0	46	15	6	60	101	110	14	33	34	30	27	180	197	44	1	6	50	26
OTU13226	0	0	0	0	0	0	0	0	0	0	0	0	0	0	0	0	0	0	0	0	0	0	0	0	0	0	4	5	0	0	0	0	0	1	0	0	2	1	0	0	3	0	68	43	1	0	0	2	1
OTU10937	0	8	20	0	6	0	0	0	0	0	0	1	0	1	1	0	1	0	2	3	0	0	0	0	0	13	28	37	2	6	1	77	20	18	51	161	118	47	20	59	43	65	16	10	16	4	2	7	3
OTU23414	33	1	33	1	3	0	1	0	0	0	5	1	0	3	2	0	1	1	0	13	5	2	0	0	1	30	27	26	107	75	4	2	7	26	1	16	31	0	4	6	15	12	2	12	6	7	1	5	6
OTU23223	0	0	0	0	0	0	0	3	0	0	0	0	0	0	0	0	0	0	0	0	0	0	0	0	0	0	0	0	0	0	0	171	389	0	0	1	1	9	10	1	0	0	0	1	0	0	0	0	0
OTU13747	0	0	0	0	0	1	0	0	0	0	0	0	0	0	0	0	0	0	0	0	0	0	0	0	0	0	2	5	0	0	1	2	417	1	1	1	1	266	137	0	0	0	137	35	0	0	0	0	3
OTU13604	0	0	0	0	0	0	0	0	0	0	0	0	0	0	0	0	0	0	0	6	0	0	0	0	0	2	0	2	2	0	19	79	7	62	2	1	0	0	1	1	0	0	9	27	1	1	0	13	8
OTU13728	0	0	0	0	0	0	0	0	0	0	0	0	0	0	0	0	1	0	0	0	0	0	0	0	0	3	1	3	2	1	1	50	21	16	33	19	3	14	29	48	206	165	47	62	57	1	2	37	14
OTU11522	0	0	0	0	0	0	0	0	0	0	0	0	0	0	0	0	0	1	0	1	0	0	0	0	0	99	51	52	15	5	0	8	25	3	78	64	83	67	129	44	79	71	112	109	68	13	21	20	16
OTU10686	0	0	4	0	0	0	3	0	0	1	1	0	0	6	0	0	1	0	0	6	0	0	2	1	0	30	26	27	1	2	3	46	22	114	16	19	6	7	12	13	2	6	26	45	9	1	1	22	17
OTU23316	6	0	6	0	2	0	1	0	0	0	0	1	0	0	0	0	0	0	0	2	0	0	0	0	0	1	2	2	1	0	0	3	2	367	2	19	19	0	0	12	29	32	2	1	51	21	16	70	41
OTU23862	0	0	0	0	0	0	0	0	0	0	0	0	0	0	0	0	0	0	0	0	0	0	0	0	0	0	0	0	0	1	0	46	70	0	14	3	1	13	22	2	1	1	2	1	2	1	0	0	0
OTU24305	0	0	0	0	0	0	0	0	0	0	0	0	0	0	0	0	0	0	0	1	0	0	0	0	0	0	0	0	0	0	11	143	0	0	1	1	1	9	6	0	0	1	217	438	0	0	0	6	7
OTU12756	0	0	0	0	0	0	0	0	0	0	0	0	0	0	0	0	0	0	0	0	0	0	0	0	0	4	8	4	3	0	1	22	42	59	1	8	4	0	0	1	39	37	7	10	44	21	47	130	22
OTU12339	0	0	1	0	0	0	1	0	1	0	4	0	0	0	0	0	4	4	4	0	0	0	1	1	2	8	3	2	10	6	0	4	17	25	2	13	19	1	1	47	67	54	13	14	53	39	47	55	60
OTU24670	7	0	1	0	0	5	9	7	5	3	21	0	3	1	9	2	4	4	15	55	14	10	10	18	25	9	4	1	1	3	0	0	2	11	3	4	4	0	1	2	11	7	2	0	21	6	13	40	52
OTU20717	1	0	1	0	0	4	5	5	1	1	43	3	2	3	5	16	19	5	15	120	2	1	9	10	0	1	1	2	0	1	0	1	3	11	44	12	7	8	15	32	52	38	29	63	73	7	4	105	94
OTU23144	0	0	0	0	0	2	1	0	0	0	0	0	0	0	0	0	1	0	0	0	0	0	0	0	0	12	1	5	11	12	0	22	54	138	24	13	38	33	33	151	44	78	1	2	32	8	19	0	3
OTU24277	0	0	0	0	0	0	0	1	2	0	0	0	0	0	0	0	0	0	0	0	0	0	0	0	0	0	0	0	1	1	33	263	136	2	4	3	0	33	19	1	0	0	32	9	0	2	0	2	1
OTU11159	0	0	0	0	0	0	0	0	0	0	0	0	0	0	0	0	0	0	0	1	0	0	0	0	0	0	28	30	3	2	0	18	77	6	46	6	2	74	76	19	2	4	59	39	1	0	0	14	4
OTU10546	0	0	0	0	0	0	0	0	0	0	0	0	0	0	0	0	0	0	0	0	0	0	0	0	0	144	33	46	18	18	0	15	77	18	82	86	51	68	38	20	7	7	10	3	9	3	0	4	5
OTU786	1	0	3	0	1	17	16	11	20	8	1	3	2	0	1	201	49	0	0	0	387	126	207	63	56	0	4	3	1	0	0	0	4	1	1	3	4	1	1	0	1	0	0	0	0	0	1	2	10
OTU92	0	0	41	0	0	0	0	0	0	0	13	0	0	0	0	0	3	0	0	22	0	1	0	0	0	0	0	0	0	0	0	40	8	18	1	0	0	0	1	0	0	0	0	0	0	0	1	0	1
OTU830	3	0	0	0	0	0	0	0	2	0	0	0	0	0	0	1	0	0	1	0	0	0	101	1	1	0	0	0	0	0	0	0	0	0	1	8	1	0	1	0	0	0	0	0	0	0	0	0	0
OTU13749	0	0	0	0	0	0	0	0	0	0	0	0	0	0	0	0	0	0	0	0	0	0	0	0	0	11	0	0	1	1	0	13	10	13	54	13	12	11	10	21	2	5	24	41	12	0	1	17	11
OTU13272	0	0	0	0	0	0	0	0	0	0	0	0	0	0	0	0	0	0	0	0	0	0	0	0	0	0	0	0	0	0	0	0	0	0	0	0	0	0	0	0	0	0	0	0	0	0	0	0	0
OTU24297	0	0	1	0	1	0	0	0	0	0	3	0	0	0	1	0	0	6	19	6	0	1	0	1	2	0	1	0	1	1	0	1	0	5	1	0	0	1	3	1	3	0	3	2	196	78	31	213	200
OTU24302	0	0	0	0	0	0	0	0	0	0	0	0	0	0	0	0	0	0	0	0	0	0	0	0	0	0	0	1	0	0	0	43	0	6	0	2	0	0	0	1	0	0	1	0	0	3	0	1	2
OTU24003	0	0	0	0	0	0	0	0	0	0	0	0	0	0	0	1	0	0	0	0	0	0	0	0	0	12	41	33	4	3	3	10	8	7	14	1	3	43	44	102	3	13	22	31	6	2	1	42	14
OTU10639	76	14	64	1	10	0	0	0	0	3	7	2	1	23	7	1	3	2	2	16	0	0	2	1	0	37	106	122	52	132	0	16	3	4	11	123	71	12	10	25	35	72	13	2	2	0	2	4	7
OTU13284	0	0	0	0	0	0	0	0	0	0	0	0	0	0	0	0	0	0	0	1	0	0	0	0	0	0	4	2	18	25	0	11	98	0	27	1	3	4	7	29	0	0	13	18	70	0	0	7	1
OTU12093	0	0	0	0	0	0	0	0	1	0	0	0	0	0	0	0	0	0	0	0	0	0	0	0	0	16	3	1	0	0	0	8	3	0	33	5	3	58	107	75	20	9	96	121	137	49	77	28	24
OTU12044	2	1	8	0	0	1	0	0	1	0	11	8	5	4	0	0	0	0	0	27	0	0	0	0	0	5	0	0	0	0	0	20	8	40	96	5	1	194	105	8	0	0	60	20	1	0	0	12	10
OTU13613	0	0	0	0	0	25	46	21	14	27	0	2	0	8	0	132	223	2	0	0	12	1	22	55	77	0	0	0	0	0	0	0	0	0	0	0	0	0	0	0	0	0	0	0	0	0	0	0	0
OTU14693	0	0	0	0	0	0	0	0	0	0	0	0	0	0	0	0	0	0	0	0	0	0	0	9	16	0	0	0	0	0	0	0	0	1	0	0	0	0	0	0	0	0	0	0	0	1	0	0	1
OTU15657	0	1	1	0	0	0	0	0	1	0	0	1	0	0	0	0	0	0	0	0	0	0	1	0	0	2	1	2	5	4	1	26	3	10	0	0	1	0	0	0	1	2	1	4	4	6	4	0	5
OTU13250	0	0	0	0	0	0	0	0	0	0	0	0	0	0	0	0	0	0	0	0	0	0	0	0	0	160	101	113	152	88	23	3	47	18	3	37	44	14	38	36	72	29	27	43	2	2	6	4	4
OTU23291	0	0	0	0	0	0	0	1	0	0	1	0	0	0	0	0	0	0	0	0	0	0	0	0	0	7	2	5	0	0	1	28	64	54	128	25	19	52	84	57	15	14	67	79	29	3	5	22	8
OTU12654	0	0	10	0	0	0	0	0	0	0	0	3	0	1	0	3	0	1	0	6	0	0	1	0	0	1	0	1	1	1	0	1	8	90	21	142	135	3	7	12	34	46	2	2	89	154	97	48	28
OTU22988	0	0	0	0	0	0	0	0	0	0	0	0	0	0	0	0	0	0	0	0	0	0	0	0	0	0	0	1	0	0	0	0	0	0	4	46	12	1	0	3	3	13	0	0	12	9	2	0	4
OTU17924	14	2	14	1	1	1	0	1	2	1	5	1	1	5	1	5	5	1	0	6	0	1	2	0	1	2	4	5	4	1	2	7	2	329	0	1	4	0	0	5	7	24	2	5	7	7	6	10	7
OTU23832	1	0	1	0	0	5	2	3	2	5	6	15	6	2	1	2	1	0	10	3	0	1	4	1	0	3	0	0	0	1	0	171	2	31	8	13	9	8	9	15	3	4	18	7	4	0	0	1	1
OTU12280	0	0	0	0	0	0	0	0	0	0	0	0	0	0	0	0	1	0	15	0	0	0	0	0	0	11	18	10	12	20	0	0	0	5	7	1	4	2	2	33	47	39	2	10	45	18	30	125	82
OTU23886	0	0	0	0	0	0	0	0	0	0	0	0	0	0	0	0	0	0	0	0	0	0	0	0	0	0	0	0	0	0	0	0	0	42	0	1	1	0	0	0	0	0	0	0	0	0	0	0	0
OTU11477	0	0	0	0	0	0	0	0	0	0	0	0	0	0	0	3	1	0	0	0	0	0	0	0	0	50	16	15	6	4	0	1	52	13	95	31	39	76	93	59	51	58	19	29	53	8	9	8	4
OTU23485	0	0	0	0	0	0	1	0	0	0	0	0	0	0	0	0	0	0	0	0	0	0	0	0	0	1	1	0	0	0	197	50	25	5	13	0	0	12	26	17	2	0	20	28	8	2	0	6	9
OTU24159	0	0	0	0	0	0	0	0	0	0	0	0	0	0	0	0	1	0	0	0	0	0	0	1	0	4	2	0	0	1	0	0	0	1	0	0	0	0	0	0	5	2	0	0	22	110	46	91	180
OTU13269	0	0	0	0	0	0	0	0	0	0	0	0	0	0	0	0	0	0	0	0	0	0	0	0	0	0	3	3	0	2	6	9	143	37	10	0	1	7	8	51	0	1	12	7	6	2	0	14	17
OTU23152	0	0	0	0	0	0	0	0	0	0	0	0	0	0	0	0	0	0	0	0	0	0	0	0	0	0	0	0	0	0	0	0	47	0	0	1	0	6	4	4	1	0	1	0	8	11	5	0	1
OTU23589	0	0	0	0	0	0	0	1	0	0	0	0	0	0	0	0	0	0	0	0	0	0	0	0	0	30	36	35	0	5	0	34	13	21	30	10	8	24	67	10	51	43	42	39	10	0	0	4	5
OTU23619	0	0	0	0	0	0	0	0	0	0	0	0	0	0	0	0	0	0	0	0	0	0	0	0	0	6	1	1	0	0	0	12	95	0	53	1	1	91	131	42	0	1	12	21	8	0	1	1	3
OTU23075	0	0	0	0	0	0	0	1	0	0	0	0	0	0	0	0	0	0	0	1	0	0	0	0	0	0	0	1	0	1	8	40	25	4	13	0	0	23	51	2	0	0	9	10	1	0	0	1	0
OTU12537	0	0	0	0	0	0	0	0	0	0	0	0	0	0	0	0	0	0	0	0	0	0	0	0	0	5	8	7	2	0	0	0	26	255	0	3	3	0	0	2	12	21	2	2	63	44	18	133	30
OTU10553	0	0	0	0	0	0	0	0	0	0	0	0	0	0	0	0	0	0	0	0	0	0	0	0	0	12	2	2	0	0	0	2	16	3	85	1	6	125	193	15	25	33	18	17	99	26	23	21	13
OTU23126	3	0	0	0	0	0	0	1	0	0	0	0	0	0	0	0	0	0	0	0	0	0	0	0	0	13	1	1	0	1	166	27	45	2	31	0	1	42	63	4	0	0	18	17	2	1	0	0	1
OTU11434	0	0	0	0	0	0	0	0	0	0	0	0	0	0	0	0	0	0	0	0	0	0	0	0	0	15	69	72	46	60	0	4	61	22	54	12	10	46	73	27	25	25	25	38	9	1	0	3	1
OTU798	0	0	0	0	0	1	2	0	0	0	1	0	1	1	2	0	0	2	2	2	25	72	3	0	0	1	8	7	10	16	1	4	2	71	4	10	9	1	1	6	28	26	2	6	38	40	29	45	48
OTU23835	0	0	0	0	0	0	0	0	0	0	0	0	0	0	0	0	0	0	0	0	0	0	0	0	0	0	0	0	0	0	0	64	45	8	12	1	0	17	36	5	0	0	17	24	3	0	0	0	1
OTU11195	0	0	0	0	0	0	0	0	0	0	0	0	0	0	0	0	0	0	0	0	0	0	0	0	0	0	0	0	2	0	3	19	512	6	11	5	2	56	191	3	0	0	2	0	0	0	0	0	0
OTU12719	0	0	0	0	0	0	0	0	0	0	0	0	0	0	0	0	0	0	0	0	0	0	0	0	0	137	81	103	104	96	0	0	1	1	8	2	0	0	3	41	26	17	9	17	24	31	38	7	5
OTU13710	0	0	0	0	0	1	0	0	0	0	0	0	0	2	0	25	19	109	167	0	17	8	124	26	28	0	0	0	0	0	0	0	0	0	0	0	0	0	0	0	0	0	0	0	0	0	0	0	0
OTU15834	12	0	19	0	1	1	0	0	0	0	20	4	2	12	10	3	2	0	1	57	1	6	7	2	3	1	0	0	0	0	1	3	0	6	2	2	0	0	0	1	12	5	2	3	2	1	4	14	7
OTU15702	0	0	0	0	0	43	34	25	39	54	1	2	5	0	0	408	82	0	0	0	0	0	310	0	0	0	0	0	0	0	0	0	0	0	0	0	0	0	0	0	0	0	0	0	0	0	0	0	0
OTU24303	0	0	0	0	0	0	0	0	0	0	0	1	0	1	0	0	0	0	0	0	0	0	0	0	0	0	0	0	1	2	0	3	98	0	3	2	1	6	2	8	1	2	38	10	7	1	2	22	27
OTU12778	0	0	0	0	0	0	0	0	0	0	0	0	0	0	0	0	0	0	0	0	0	0	0	0	0	1	6	2	34	13	0	0	44	0	11	6	15	15	9	19	4	32	54	16	58	12	9	23	42
OTU23169	0	0	0	0	0	0	0	0	0	0	1	0	0	0	0	2	0	0	0	2	0	0	0	0	0	0	1	0	0	0	3	31	2	4	0	0	0	2	2	0	0	0	0	1	0	1	1	0	1
OTU24221	0	0	0	0	0	0	0	0	0	0	0	0	0	0	0	0	0	0	0	1	0	0	0	0	0	6	0	0	0	0	0	11	20	2	78	1	2	59	74	20	0	0	38	63	12	0	0	3	1
OTU12852	0	0	0	0	0	0	0	0	0	0	0	0	0	0	0	0	0	0	0	0	0	0	0	0	0	11	3	2	1	4	1	0	1	147	0	0	0	0	0	3	0	0	1	2	6	32	17	100	432
OTU13675	0	0	0	0	0	67	62	38	47	42	0	0	0	0	0	0	1	8	0	0	1	0	13	80	55	0	0	0	0	0	0	0	0	0	0	0	0	0	0	0	0	0	0	0	0	0	0	0	0
OTU24734	0	0	0	0	0	0	0	0	0	0	0	0	0	0	0	0	0	0	0	0	0	0	0	0	0	0	0	0	0	0	1	0	0	0	0	0	0	0	0	0	0	0	0	0	0	0	0	0	0
OTU15667	0	0	0	0	0	0	0	0	0	0	0	0	0	0	0	0	0	0	0	0	34	75	7	0	0	0	0	0	0	0	0	0	0	0	0	0	0	0	0	0	0	0	0	0	0	0	0	0	0
OTU11975	0	0	0	0	0	0	0	0	0	0	0	0	0	0	0	0	0	0	0	0	0	0	0	0	0	30	6	13	6	6	1	18	1	2	13	4	3	14	23	9	23	28	74	115	32	1	0	17	7
OTU22837	0	0	0	0	0	0	0	0	0	0	0	0	0	0	0	0	0	0	0	0	0	0	0	0	0	4	0	0	0	0	0	1	14	0	144	4	4	17	21	33	0	0	2	5	3	1	0	4	1
OTU142	0	8	383	1	6	0	0	0	0	0	1	0	0	12	8	2	1	1	0	0	1	0	1	0	0	2	36	58	104	252	1	0	1	0	0	48	29	0	0	0	3	3	0	0	0	2	0	0	0
OTU15161	0	0	0	0	0	0	0	0	2	0	0	0	2	0	0	0	0	0	26	0	8	7	97	1	1	0	0	0	0	0	0	1	0	15	0	0	2	0	0	0	0	0	0	0	0	1	0	0	0
OTU10900	0	0	0	0	0	0	0	0	0	0	0	0	0	0	0	0	0	0	0	0	0	0	0	0	0	6	20	18	15	23	0	10	17	17	10	15	35	9	5	16	12	24	133	31	1	134	92	4	8
OTU14371	0	0	0	0	0	6	3	4	3	2	0	0	0	0	0	0	2	0	4	9	0	0	0	1	2	0	1	0	0	1	0	0	1	0	0	4	2	0	0	0	0	0	0	0	0	0	0	0	0
OTU23402	0	0	0	0	0	0	0	0	0	1	0	0	0	0	0	0	0	0	0	0	0	0	0	0	0	0	0	0	0	0	0	0	2	0	0	0	0	0	0	0	0	0	0	0	0	0	0	0	0
OTU10991	0	0	0	0	0	0	0	0	0	0	0	0	0	0	0	0	0	0	0	0	0	0	0	0	0	1	1	1	1	1	601	6	11	0	0	0	0	3	2	0	2	1	1	0	0	1	1	0	0
OTU10953	0	0	0	0	0	0	0	0	0	0	0	0	0	0	0	0	0	0	0	0	0	0	0	0	0	0	0	0	0	0	799	3	0	0	0	0	0	0	1	0	2	1	0	0	0	0	0	0	0
OTU11937	0	0	0	0	0	0	0	0	1	0	0	0	0	0	0	0	0	0	0	0	0	0	0	0	0	33	0	0	0	1	3	24	20	10	71	1	3	74	144	0	0	0	12	11	1	0	0	1	5
OTU12400	0	0	0	0	0	0	0	0	0	0	0	0	0	0	0	0	0	0	4	0	0	0	0	0	0	24	44	27	5	7	2	9	11	2	11	9	17	7	16	11	304	228	1	1	78	7	7	0	3
OTU23428	0	0	0	0	0	7	16	10	6	9	38	2	1	1	5	0	1	1	0	32	0	0	1	2	1	1	3	1	2	1	2	1	6	8	43	4	2	28	34	54	6	7	29	51	74	2	0	111	72
OTU14949	23	0	0	0	0	12	2	2	7	2	1	1	0	0	0	68	27	0	6	0	0	0	2	13	16	0	1	0	0	0	0	0	0	2	1	0	0	1	0	0	0	0	0	0	0	1	0	1	1
OTU24882	0	0	0	0	0	0	0	0	0	0	0	0	0	0	0	0	0	1	0	0	0	0	0	0	0	73	66	64	56	37	0	0	0	0	2	0	0	0	0	10	10	4	2	7	9	5	3	1	0
OTU12209	0	0	0	0	0	0	0	0	0	0	1	0	0	0	0	0	0	0	0	0	0	0	0	0	0	0	23	17	7	28	1	7	37	8	11	1	0	77	27	4	0	1	10	2	5	2	1	3	0
OTU10779	2	0	0	0	0	0	0	0	0	0	0	0	0	0	0	0	0	0	0	0	0	0	0	0	0	24	35	32	13	17	0	10	7	14	16	93	87	34	42	2	1	1	18	19	6	2	0	8	0
OTU15131	0	0	7	0	0	0	2	1	0	0	5	0	3	0	0	7	10	0	18	173	161	51	0	2	9	0	0	0	0	0	0	1	6	0	0	1	2	0	0	0	0	0	0	0	0	0	0	0	0
OTU14498	0	0	0	0	0	0	0	0	0	0	0	0	0	0	0	1	0	0	1	0	0	0	0	0	0	5	2	3	6	14	0	8	7	62	17	2	18	35	16	142	20	51	50	10	29	19	66	4	6
OTU24191	0	0	0	0	0	0	0	0	0	0	0	0	0	0	0	0	0	0	0	0	0	0	0	0	0	0	0	0	0	0	0	0	0	0	0	0	0	0	0	0	0	0	0	0	3	3	0	0	2
OTU23178	0	0	0	0	0	0	1	0	0	0	0	0	0	0	0	0	0	0	0	0	0	0	0	0	0	61	5	8	0	1	17	46	7	1	5	0	0	30	11	2	0	1	18	7	0	0	1	4	0
OTU24156	0	0	0	0	0	1	0	0	0	0	0	0	0	0	0	0	0	1	0	0	0	0	0	0	0	0	2	3	1	1	0	0	4	13	1	0	0	0	0	25	59	59	26	34	27	34	18	132	108
OTU12417	0	0	1	0	0	0	0	0	0	0	0	0	0	0	0	0	0	1	1	0	0	0	0	0	0	6	6	5	2	0	0	0	2	0	11	97	40	1	0	52	210	291	0	0	11	1	3	0	0
OTU24386	39	4	25	0	4	2	3	0	1	1	7	5	4	8	3	0	6	0	7	17	4	2	1	2	3	1	0	0	0	0	2	5	0	8	1	4	8	3	0	5	0	17	4	4	4	2	0	1	0
OTU5181	0	0	0	0	0	6	4	4	7	4	12	113	73	185	178	1	1	2	4	9	0	0	0	0	0	0	0	0	1	0	0	0	0	0	6	7	5	0	1	2	18	16	9	20	1	8	13	7	7
OTU10816	0	0	0	0	0	0	0	0	0	0	0	0	0	0	0	0	0	0	0	0	0	0	0	0	0	21	15	9	1	5	0	0	0	1	1	0	1	3	2	0	29	33	20	29	46	18	16	84	67
OTU12500	0	0	0	0	0	0	0	0	0	0	0	0	0	0	0	1	1	0	0	0	0	0	0	1	0	3	1	0	2	0	0	22	12	1	81	0	4	42	31	41	4	4	56	62	48	3	1	14	9
OTU12115	0	0	0	0	0	0	0	0	0	0	0	1	0	0	0	0	1	0	3	0	0	0	0	0	0	0	0	0	0	2	1	8	0	0	4	3	3	7	8	36	116	241	0	0	8	6	5	0	0
OTU12746	0	0	0	0	0	0	0	0	0	0	2	0	0	0	0	1	0	0	0	0	0	0	0	0	0	37	29	17	25	22	6	6	6	21	0	1	0	0	0	23	61	47	5	16	39	22	46	72	76
OTU543	0	0	0	0	0	0	0	0	0	0	0	0	0	10	1	18	12	1	0	0	6	2	18	49	44	0	0	0	0	0	0	0	0	0	0	0	0	0	0	0	0	0	0	0	0	0	0	0	0
OTU23317	0	0	0	0	0	0	0	0	0	0	0	0	0	0	0	0	0	0	0	0	0	0	0	0	0	0	0	0	0	1	4	17	6	13	4	0	0	9	9	0	0	0	18	41	0	0	1	22	10
OTU10748	7	0	0	0	0	0	0	0	0	0	0	0	0	0	0	1	0	0	0	0	0	0	0	0	0	31	46	56	17	19	1	0	43	29	12	14	15	17	18	4	11	15	16	15	2	1	2	0	1
OTU2320	2	2	27	1	0	2	6	1	2	0	19	7	0	6	7	7	11	6	5	37	2	2	10	1	0	1	2	2	1	2	1	2	0	8	6	9	7	3	0	5	10	8	5	4	9	0	4	7	6
OTU13233	1	0	15	0	1	0	0	0	0	0	1	0	0	3	0	0	2	0	0	2	2	5	0	0	0	0	4	2	1	0	0	19	7	22	2	7	10	0	0	1	0	3	3	1	0	0	1	0	0
OTU23105	0	0	0	0	0	0	0	0	0	0	0	0	0	0	0	0	0	0	0	0	0	0	0	0	0	11	1	1	0	0	0	5	27	28	54	3	7	47	69	37	0	1	6	7	33	0	0	2	2
OTU11127	0	0	0	0	0	0	0	0	0	0	0	0	0	0	0	0	0	0	0	0	0	0	0	0	0	5	32	25	14	9	0	21	27	3	21	1	1	45	42	12	5	8	29	30	7	5	9	3	1
OTU4908	0	1	4	0	0	0	0	2	0	1	10	4	0	8	16	5	4	0	2	42	1	0	1	0	1	0	0	0	0	0	2	10	4	15	4	0	1	1	1	0	1	1	2	6	1	0	0	4	1
OTU825	0	0	0	0	0	0	0	0	0	0	0	0	0	0	0	0	0	0	0	0	0	0	94	86	79	0	0	0	0	0	0	0	0	0	0	1	0	0	0	1	2	1	0	0	0	0	0	1	0
OTU12361	0	0	0	0	0	0	0	0	0	0	0	0	0	0	0	0	0	1	0	0	0	0	0	0	0	70	56	42	8	6	0	0	0	0	2	1	0	1	2	5	156	122	2	2	90	2	7	21	15
OTU15758	0	0	0	0	0	0	0	0	1	0	0	0	0	0	0	0	0	0	0	0	0	0	0	0	0	0	0	0	0	0	0	0	0	1	0	0	0	0	0	0	3	2	0	1	0	3	8	2	2
OTU15483	6	0	2	1	0	1	1	3	0	0	0	0	0	0	1	0	0	0	0	1	1	2	1	1	0	1	5	3	56	55	3	0	1	1	0	0	0	1	0	0	0	0	0	0	0	1	0	0	1
OTU24257	0	0	0	0	0	0	0	0	0	0	0	0	0	0	0	0	0	0	0	0	1	0	0	0	0	0	0	0	0	1	0	0	0	1	0	0	0	0	0	0	1	1	0	0	7	2	1	52	98
OTU24733	0	0	0	0	0	0	0	0	0	0	0	0	0	0	0	0	0	0	0	0	0	0	0	0	0	0	0	0	0	0	0	27	0	0	0	0	0	2	0	0	0	0	4	2	0	0	0	0	1
OTU11099	0	0	0	0	0	0	0	0	0	0	0	0	0	0	0	0	0	0	0	0	0	0	0	0	0	0	0	0	0	0	3	12	26	6	17	16	16	30	65	22	46	34	37	45	24	1	4	2	12
OTU13212	0	0	0	0	0	0	0	0	0	0	0	0	0	0	0	0	0	0	0	0	0	0	0	0	0	0	0	0	0	0	0	0	0	0	0	0	0	0	0	0	0	0	0	0	1	0	0	0	0
OTU15682	0	0	0	0	0	0	0	1	0	0	0	0	0	0	1	0	0	0	0	0	0	0	0	1	0	0	0	0	0	0	0	0	0	0	0	0	0	0	0	0	0	0	0	0	0	0	0	0	0
OTU22072	1	4	26	1	2	0	1	1	1	0	1	2	1	2	1	2	5	26	43	23	2	2	1	0	0	1	0	0	0	0	0	1	1	8	2	1	0	1	1	2	4	3	0	5	3	0	0	3	3
OTU23681	0	0	0	0	0	1	0	0	0	0	0	0	0	0	0	0	0	0	0	0	0	0	0	0	0	1	1	0	0	1	0	8	32	1	8	2	0	13	26	10	0	0	9	24	10	0	0	6	9
OTU12570	0	0	0	0	0	0	0	0	0	0	0	0	0	0	0	0	0	0	1	0	0	0	0	0	1	1	0	2	0	1	1	0	0	10	1	0	1	0	2	14	34	96	0	6	120	110	97	7	10
OTU97	5	0	255	0	0	1	2	1	2	1	0	0	0	0	0	0	0	0	7	0	0	0	62	2	1	0	0	0	1	0	1	1	0	0	3	4	8	1	0	1	0	0	0	0	0	0	0	0	0
OTU23338	0	0	0	0	0	0	0	0	0	0	0	0	0	0	0	0	0	0	0	0	0	0	0	0	0	0	0	0	63	69	5	7	31	3	56	21	20	7	18	2	0	0	3	8	0	0	0	0	0
OTU8361	0	0	0	0	0	1	6	0	1	0	0	0	0	1	0	1	0	0	1	1	0	0	0	0	1	1	4	2	1	2	23	6	9	1	11	8	9	1	3	14	8	4	13	19	10	3	5	83	50
OTU23634	0	0	0	0	0	0	0	0	0	0	0	0	0	0	0	0	0	0	0	0	0	0	0	0	0	49	21	11	2	1	0	0	8	35	17	0	3	28	42	27	5	5	68	88	35	40	54	0	2
OTU11820	0	0	0	0	0	0	0	0	0	0	0	0	0	0	0	0	0	0	0	0	0	0	0	0	0	1	1	3	3	5	9	4	7	21	4	99	100	16	32	1	19	12	1	1	0	14	20	0	0
OTU23929	0	0	0	0	0	0	0	0	0	0	0	0	0	0	0	0	0	0	0	0	0	0	0	0	0	0	0	0	0	0	0	0	0	0	0	0	0	0	0	0	0	0	0	0	3	0	0	0	0
OTU23370	0	0	0	0	0	0	0	0	0	0	0	0	0	0	0	2	0	0	0	1	0	0	0	0	0	19	3	7	80	80	0	4	25	4	15	6	10	12	22	23	3	6	26	32	43	0	1	7	4
OTU8096	0	0	6	0	0	0	4	1	0	1	6	3	0	3	3	1	9	0	3	35	1	0	3	1	0	2	4	4	7	4	0	0	14	5	4	20	11	1	3	2	8	6	0	5	10	18	22	15	12
OTU8243	0	0	0	0	0	0	0	0	0	0	0	0	0	0	0	0	0	0	0	1	0	0	0	0	0	0	1	2	0	0	0	0	0	425	0	2	0	0	0	3	3	3	3	0	8	3	4	20	10
OTU23609	0	0	3	0	0	0	0	0	0	0	0	0	0	0	0	0	0	0	0	1	0	0	0	0	0	2	24	34	2	6	0	0	4	1	3	1	1	7	6	25	0	1	19	9	9	0	0	2	1
OTU11106	19	2	12	0	2	0	0	0	1	0	1	1	0	3	4	0	1	0	0	4	0	0	0	0	0	19	13	10	5	8	22	13	4	34	10	13	4	2	9	3	1	1	6	10	2	1	0	3	8
OTU11267	39	0	3	0	1	10	13	10	12	10	8	0	4	3	3	14	4	12	10	1	1	1	0	0	0	2	0	0	4	1	0	0	9	103	0	1	1	0	0	0	0	1	0	0	0	1	3	6	31
OTU12738	0	0	0	0	0	0	0	0	0	0	0	0	0	0	0	0	0	0	0	0	0	0	0	0	0	0	0	0	0	0	0	0	0	0	0	0	0	0	0	0	0	0	0	0	4	42	38	186	385
OTU23830	21	0	2	0	0	3	0	0	1	1	0	1	1	0	0	0	0	0	3	1	0	0	1	0	0	0	0	1	0	2	1	1	1	155	4	15	18	0	0	6	5	13	1	2	4	8	6	3	14
OTU24846	0	0	0	0	0	0	0	0	0	0	0	0	0	0	0	0	0	0	0	0	0	0	0	0	0	0	0	0	0	0	0	0	0	0	0	0	0	0	0	0	0	0	0	0	0	0	0	0	0
OTU12618	0	0	0	0	0	0	0	0	0	0	0	0	0	0	0	0	0	0	0	0	0	0	0	0	0	37	36	45	5	5	0	4	8	0	34	14	18	19	28	15	15	9	42	29	17	9	9	1	3
OTU22925	0	0	0	0	0	0	0	0	0	0	0	0	0	0	0	0	0	0	0	0	0	0	0	0	0	3	4	10	4	15	0	10	4	6	13	3	2	0	3	33	2	0	6	0	72	0	0	0	0
OTU11448	0	0	0	0	0	0	0	0	0	0	0	0	0	0	0	0	2	0	0	1	0	0	0	0	0	0	0	0	0	0	0	0	14	0	6	15	33	98	42	198	0	1	43	5	105	0	0	8	12
OTU24285	0	0	0	0	0	0	0	0	0	0	0	0	0	0	0	0	0	0	0	0	0	0	0	0	0	0	0	0	0	0	0	0	0	0	0	0	0	0	0	0	0	0	0	0	3	59	8	0	13
OTU10700	1	0	0	0	0	0	0	0	0	0	0	0	0	0	0	0	0	0	1	0	0	0	0	0	0	17	74	66	62	48	2	4	18	15	24	40	38	10	11	5	23	23	5	9	9	1	0	7	9
OTU12817	0	0	3	0	0	0	0	0	0	0	1	0	0	0	0	0	0	0	0	0	0	0	0	0	0	2	0	0	1	3	2	4	8	3	12	3	12	6	5	5	3	3	8	19	7	8	8	18	7
OTU16287	3	2	9	0	4	1	0	2	2	0	0	1	0	0	3	2	4	6	5	4	2	0	2	0	0	1	0	1	0	0	0	0	0	2	1	1	1	0	1	0	1	2	0	2	0	0	2	1	0
OTU24299	0	0	0	0	0	0	0	0	0	0	0	0	0	0	0	0	0	0	0	0	0	0	0	0	0	0	2	0	0	0	0	0	30	0	0	0	0	9	3	0	0	0	1	1	0	0	0	0	0
OTU12691	0	0	0	0	0	0	0	0	0	0	0	0	0	0	0	0	0	0	0	0	0	0	0	0	0	52	31	60	51	62	0	0	0	0	8	0	0	0	1	43	5	3	5	14	14	10	14	18	7
OTU13722	23	1	8	0	1	0	0	1	0	2	10	2	1	7	1	0	2	0	0	17	3	1	4	0	0	0	0	0	0	0	9	7	1	13	0	2	0	2	1	4	0	4	2	1	0	2	2	0	4
OTU24034	0	0	0	0	0	0	0	0	0	0	0	0	0	0	0	0	0	0	0	0	0	0	0	0	0	0	0	1	0	0	0	68	0	0	0	0	0	0	0	0	0	0	0	0	0	1	0	0	2
OTU2385	0	0	1	0	0	0	0	0	1	0	2	1	1	1	2	0	0	5	1	5	1	4	0	0	0	4	1	0	4	4	1	3	0	62	8	11	17	0	1	3	11	6	0	3	7	18	9	13	7
OTU24373	0	0	0	0	0	0	0	0	0	0	0	0	0	0	0	0	0	0	0	0	0	0	0	0	0	0	0	0	0	0	0	0	0	0	0	0	0	0	0	0	0	0	0	0	0	0	0	0	0
OTU10529	0	0	0	0	0	0	0	0	0	0	0	0	0	0	0	0	0	0	0	0	0	0	0	0	0	4	4	3	25	19	5	2	4	0	1	8	11	1	5	1	3	5	1	2	1	0	0	0	1
OTU10679	0	0	0	0	0	0	0	0	0	0	0	0	0	0	0	0	0	0	0	0	0	0	0	0	0	118	124	89	68	53	26	10	9	2	4	28	42	4	6	0	0	0	0	0	0	0	0	0	0
OTU21748	11	1	23	1	1	4	1	1	5	0	4	3	0	4	2	4	8	3	2	24	1	6	4	0	1	1	0	2	3	7	0	5	0	4	10	4	3	2	3	4	8	7	3	2	69	1	0	26	18
OTU3864	0	0	0	0	0	0	2	0	0	0	0	0	0	1	0	1	0	2	0	0	0	0	0	0	0	1	1	1	0	3	10	5	9	4	8	1	2	8	13	7	8	5	7	5	5	1	1	3	6
OTU12000	0	0	0	0	0	0	0	0	0	0	0	0	0	0	0	0	0	0	0	0	0	0	0	0	0	0	0	0	0	0	0	1	115	0	21	0	0	1	10	28	0	0	1	5	6	0	0	1	0
OTU23197	0	0	0	0	0	0	0	0	0	0	0	0	0	0	0	0	0	0	0	0	0	0	0	0	0	1	1	1	0	0	2	6	15	1	25	0	0	21	34	85	1	1	16	16	34	2	0	9	5
OTU779	0	0	3	0	0	0	0	0	0	0	0	0	0	0	0	0	1	0	0	0	1	19	0	0	0	0	14	20	102	112	0	0	0	2	0	15	16	1	2	0	19	20	1	3	1	12	16	7	2
OTU15765	0	0	40	0	0	5	2	3	0	2	6	4	1	22	8	0	1	1	0	11	0	0	0	0	0	7	6	11	4	5	0	2	4	33	22	21	18	22	7	14	3	8	7	6	3	1	0	1	1
OTU11545	0	1	0	1	0	0	0	0	1	0	10	0	0	9	13	17	9	1	8	24	0	0	0	0	0	2	0	0	7	4	1	1	0	7	4	52	30	2	2	5	16	23	7	4	2	0	1	14	9
OTU740	0	5	38	1	0	1	10	3	1	1	13	4	2	15	13	7	20	2	17	37	5	7	6	4	4	0	1	0	0	0	1	0	0	0	0	1	1	0	1	1	2	1	0	0	0	0	0	2	0
OTU22882	0	0	0	0	0	0	0	0	0	0	0	0	0	0	0	0	0	0	0	0	0	0	0	0	0	0	1	1	0	0	0	0	28	0	0	0	0	11	4	0	0	0	0	0	2	0	0	0	2
OTU23511	0	0	0	0	0	0	0	0	0	0	0	1	0	0	0	2	0	0	0	0	0	0	0	0	0	2	10	3	16	8	57	6	6	1	8	0	0	4	3	1	6	6	3	13	6	1	9	12	11
OTU1984	8	1	6	1	0	0	1	1	1	1	0	5	0	1	2	11	5	2	3	6	1	2	10	1	2	1	0	2	0	2	6	2	0	4	2	2	0	1	0	1	1	1	1	1	0	0	0	4	0
OTU24007	0	0	0	0	0	0	0	0	0	0	0	0	0	0	0	0	0	0	0	0	0	0	0	0	0	0	41	18	3	4	0	21	0	8	22	8	9	1	9	4	15	8	7	6	5	0	0	4	2
OTU528	1	0	0	0	0	0	0	0	0	0	29	0	1	12	10	46	101	0	0	5	1	5	0	1	1	0	0	0	0	0	0	0	0	0	0	0	0	0	0	0	0	1	0	0	2	0	0	0	0
OTU13102	0	0	0	0	0	0	0	0	0	0	0	0	0	0	0	0	0	0	0	0	0	0	0	0	0	0	0	1	0	0	0	0	12	0	0	0	0	5	2	1	0	0	1	3	1	2	0	0	1
OTU22920	0	0	0	0	0	0	0	0	0	0	0	0	0	0	0	0	0	0	0	0	0	0	0	0	0	1	3	0	12	12	3	4	5	0	0	0	0	7	5	1	0	1	4	2	31	104	144	3	6
OTU12656	0	0	1	0	1	0	1	0	0	0	2	0	0	0	0	0	0	1	2	0	1	0	1	0	0	2	24	24	51	38	0	0	16	3	29	9	11	6	9	20	4	3	1	4	11	2	1	18	6
OTU14966	10	0	0	0	0	0	3	4	4	0	0	0	0	1	0	0	0	0	0	0	0	0	2	1	3	0	0	0	0	0	0	0	0	0	0	1	2	0	1	0	0	0	0	0	0	0	0	1	0
OTU13411	0	0	0	0	0	0	0	0	0	0	0	0	0	0	0	0	0	0	0	0	0	0	0	0	0	0	0	0	11	7	25	11	17	0	9	0	0	10	13	1	0	0	1	2	4	1	0	1	2
OTU11528	0	0	0	0	0	0	0	0	0	0	0	0	0	0	0	0	0	0	0	0	0	0	0	0	0	0	2	1	0	0	1	38	23	0	2	6	3	5	12	0	0	1	1	0	0	2	0	0	0
OTU2263	0	0	0	0	0	0	0	1	1	0	2	0	0	2	0	0	0	0	1	1	0	0	1	0	0	3	0	1	7	5	12	1	0	13	6	15	11	6	6	3	26	25	5	8	3	5	1	7	4
OTU24794	0	0	0	0	0	0	0	0	0	0	0	0	0	0	0	0	0	1	0	0	0	0	0	0	0	38	32	52	48	41	0	1	1	0	11	1	0	2	2	32	9	3	0	9	16	4	10	12	4
OTU459	0	0	0	0	0	0	2	3	1	3	17	1	2	3	0	29	36	0	0	9	24	5	19	1	0	0	0	0	0	0	0	0	0	0	0	0	0	0	0	0	0	0	0	0	0	0	0	0	0
OTU24190	0	0	0	0	0	0	0	0	0	0	0	0	0	0	0	1	0	0	0	2	0	0	0	0	0	7	38	26	24	21	1	2	12	26	43	15	16	25	31	7	10	3	6	9	2	0	0	24	12
OTU14471	0	0	0	0	0	0	0	0	0	0	0	0	0	0	0	0	0	0	0	0	0	0	0	0	3	0	0	0	0	0	0	0	0	2	1	0	0	0	0	0	0	0	0	0	0	0	2	1	0
OTU14913	0	0	0	0	0	0	0	0	0	0	0	0	0	0	0	0	0	0	0	0	0	0	0	0	3	0	0	0	0	0	0	0	0	0	0	0	0	0	0	0	0	0	0	0	0	0	0	0	0
OTU15851	4	0	4	0	0	0	0	0	0	0	8	2	4	4	1	2	3	2	22	29	1	0	1	0	0	0	0	0	0	0	0	1	0	0	1	1	1	0	0	1	0	1	1	1	2	0	0	0	1
OTU23535	0	0	0	0	0	0	0	0	0	0	0	0	0	0	0	0	0	0	0	0	0	0	0	0	0	0	0	0	0	0	0	0	0	0	0	0	0	0	0	0	0	0	0	0	0	0	0	0	0
OTU12450	0	0	0	0	0	0	0	0	0	0	0	0	0	0	0	0	0	0	0	0	0	0	0	0	0	20	19	11	12	13	0	21	2	8	1	0	0	4	8	0	3	2	109	113	0	0	0	2	0
OTU11972	0	0	0	0	0	0	0	0	0	0	0	0	0	0	0	0	0	0	0	0	0	0	0	0	0	0	1	0	0	0	0	17	13	3	37	4	6	10	22	1	0	1	5	7	2	0	0	0	0
OTU18071	0	0	0	0	0	0	1	0	0	1	2	0	1	0	0	4	10	3	1	5	0	0	1	1	0	0	0	0	1	0	0	4	1	8	10	3	4	3	3	19	11	7	9	12	31	1	1	26	15
OTU12571	0	0	0	0	0	0	0	0	0	0	0	0	0	0	0	0	0	0	0	0	0	0	0	0	0	10	20	22	7	7	0	25	13	7	16	19	15	26	17	6	1	3	4	6	9	0	0	0	0
OTU10588	0	0	0	0	0	0	0	0	0	0	0	0	0	0	0	0	0	0	0	0	0	0	0	0	0	27	2	0	36	31	0	3	14	0	43	17	26	8	12	59	10	10	10	13	25	1	0	11	7
OTU10858	0	0	1	0	0	0	0	0	0	0	0	0	0	0	0	0	0	0	0	2	0	0	0	0	0	0	2	1	56	63	6	0	7	0	3	1	0	35	18	2	1	0	2	1	17	0	0	7	3
OTU23340	0	0	0	0	0	0	0	0	0	0	0	0	0	0	0	0	0	0	5	0	0	0	0	0	1	1	1	0	1	3	25	2	11	27	1	0	1	0	2	0	3	4	0	0	0	0	0	0	1
OTU18160	1	1	0	1	0	0	0	0	0	0	3	0	0	0	0	1	0	0	4	4	2	0	0	1	0	6	1	0	4	2	4	2	1	0	0	10	8	1	1	14	75	56	0	7	8	9	8	14	5
OTU13201	0	0	0	0	0	0	0	0	0	0	0	0	0	0	0	0	0	0	0	0	0	0	0	0	0	2	3	0	3	5	0	0	2	1	0	0	2	2	3	0	0	0	5	7	0	0	2	3	1
OTU10786	0	0	2	0	0	0	0	0	0	0	0	0	0	0	1	0	0	0	5	0	0	0	0	0	0	0	9	5	5	4	0	7	1	0	0	6	5	0	0	1	5	6	4	7	1	0	0	15	9
OTU10759	0	0	0	0	0	0	0	0	0	0	0	0	0	0	0	0	0	0	0	0	0	0	0	0	0	194	8	1	130	127	0	0	2	0	0	0	0	0	2	0	0	0	10	12	0	0	0	2	2
OTU11653	0	0	0	0	0	0	0	0	0	0	0	0	0	0	0	0	0	0	0	0	0	0	0	0	0	6	0	0	1	0	0	2	38	0	17	1	6	31	29	32	2	0	34	16	20	1	1	5	1
OTU22974	6	0	8	0	0	0	0	0	0	0	3	4	1	1	2	1	0	0	0	13	0	0	2	1	2	4	3	3	2	3	18	3	0	0	0	0	1	0	1	2	0	0	4	0	7	2	1	0	0
OTU10622	0	0	0	0	0	0	0	0	0	0	0	0	0	0	0	0	0	0	0	0	0	0	0	0	0	1	8	9	1	3	0	3	7	18	25	1	1	6	7	6	16	24	6	18	3	10	9	27	11
OTU11944	0	0	0	0	0	0	0	0	0	0	0	0	0	0	0	0	1	0	0	0	0	0	0	0	0	9	5	1	49	43	7	0	2	0	17	3	12	17	26	42	0	0	10	12	15	0	1	0	0
OTU23117	0	0	0	0	0	0	0	0	0	0	0	0	0	0	0	0	0	0	0	0	0	0	0	0	0	0	0	0	0	0	0	0	42	0	0	0	1	7	5	1	0	0	0	0	0	1	0	0	0
OTU24281	0	0	0	0	0	0	0	0	0	0	0	0	0	0	0	0	0	0	0	0	0	0	0	0	0	0	6	3	0	0	0	1	3	0	0	0	0	0	0	0	1	2	2	3	0	0	0	0	0
OTU13444	0	4	0	0	2	0	0	0	0	0	2	0	0	17	8	0	0	0	0	0	1	0	0	0	0	0	0	0	2	0	109	3	5	7	0	2	4	0	0	1	2	3	1	0	0	2	0	1	3
OTU11031	0	0	0	0	0	1	0	0	0	0	1	0	0	1	0	1	0	0	0	0	0	0	0	0	0	0	0	0	0	0	1	32	18	4	10	8	7	52	27	5	1	0	0	1	0	0	0	0	0
OTU548	0	0	0	0	0	2	1	1	7	0	0	44	24	3	4	0	0	168	75	4	1	0	2	12	15	0	0	0	0	0	0	0	0	0	0	1	0	0	0	0	0	0	0	0	0	0	0	0	0
OTU11987	0	0	0	0	0	0	0	0	0	0	0	0	0	0	0	1	0	0	0	0	0	0	0	0	0	23	1	0	0	0	0	39	40	0	67	1	2	31	35	22	0	0	19	28	5	0	0	4	1
OTU11218	0	0	0	0	0	0	0	0	0	0	0	0	0	0	0	0	0	0	0	0	0	0	0	0	0	0	0	0	0	0	0	2	86	0	17	0	0	12	2	0	1	1	0	0	0	1	1	0	0
OTU5693	0	1	0	0	0	0	0	0	0	0	0	0	0	0	0	0	0	0	0	0	0	0	0	0	0	0	0	0	0	0	0	3	49	0	46	0	0	37	23	44	0	0	3	1	2	1	0	0	0
OTU24071	0	0	0	0	0	0	0	0	0	0	0	0	0	0	0	0	0	0	0	0	0	0	0	0	0	0	0	0	0	0	0	0	0	0	0	0	0	0	0	1	5	3	0	2	0	9	0	35	21
OTU12623	0	0	0	0	0	0	0	0	0	0	0	0	0	0	0	0	0	0	0	1	0	0	1	0	0	0	0	0	1	0	0	0	0	0	0	2	0	0	1	0	0	0	0	0	54	7	2	114	53
OTU23697	0	0	0	0	0	0	0	0	0	0	0	0	0	0	0	0	0	0	0	0	0	0	0	0	0	0	1	0	0	0	0	10	12	4	17	1	0	26	21	4	0	0	28	17	3	0	0	5	1
OTU1869	14	0	3	0	0	4	3	1	13	0	0	0	0	3	0	11	1	5	41	7	0	0	0	0	1	9	5	5	7	6	1	0	3	3	1	2	1	0	0	2	10	4	2	2	4	16	20	4	3
OTU10970	3	0	1	0	2	0	0	1	1	1	2	4	1	3	3	4	9	0	0	7	0	0	0	1	0	2	1	1	0	1	90	3	1	4	0	7	8	0	1	2	4	2	0	0	4	0	1	4	4
OTU15759	0	0	1	0	0	0	0	2	0	0	1	0	0	2	0	1	3	0	1	7	2	10	2	2	1	6	7	4	4	3	1	3	1	7	1	6	2	0	1	3	2	4	0	2	2	5	2	3	2
OTU8360	0	0	0	0	0	1	1	0	1	1	2	0	0	0	1	0	0	1	0	12	1	0	0	1	1	1	22	22	75	59	0	0	1	2	3	3	3	1	4	0	4	3	0	1	8	2	2	5	4
OTU24144	0	0	0	0	0	0	0	0	0	0	0	0	0	0	0	0	0	0	0	0	0	1	0	0	0	0	0	0	0	0	0	0	0	0	0	0	0	0	0	0	0	0	0	0	0	0	0	4	7
OTU18507	0	0	0	0	0	0	0	0	0	0	0	0	0	0	0	0	0	0	0	0	0	0	0	0	0	1	0	1	1	6	0	12	11	1	8	1	0	1	10	13	4	5	5	7	7	4	5	10	3
OTU14769	0	0	0	0	0	0	0	0	0	0	0	0	0	0	0	0	0	0	0	0	0	0	0	2	5	0	0	0	0	0	0	0	0	0	0	0	0	0	0	0	0	0	0	0	0	1	0	0	1
OTU698	0	0	0	0	0	0	0	0	0	0	0	0	0	0	0	0	0	0	0	1	0	0	0	0	0	16	17	10	5	7	0	1	2	2	18	5	8	16	15	3	1	2	26	32	15	0	0	3	2
OTU23904	0	0	0	0	0	0	0	0	0	0	0	0	0	0	0	0	0	0	0	0	0	0	0	0	0	16	0	0	0	0	11	9	21	0	75	2	3	14	22	3	0	0	4	8	3	1	0	15	4
OTU24556	0	0	0	0	0	0	0	0	1	0	0	0	0	0	0	0	0	0	0	0	0	0	0	0	0	1	0	0	1	0	2	0	9	139	0	4	14	0	2	0	5	16	0	1	12	10	2	11	0
OTU1566	3	0	1	0	0	0	0	0	1	0	7	1	1	4	1	0	4	2	8	16	0	2	1	0	0	0	0	0	0	0	0	0	0	5	2	0	1	0	0	1	4	3	0	1	1	0	1	0	0
OTU2064	0	0	0	1	0	1	2	0	0	0	7	0	0	1	0	2	2	5	5	10	0	1	0	1	0	0	0	0	0	0	0	2	0	9	11	9	17	0	1	10	10	13	4	5	12	1	3	17	19
OTU11196	0	0	0	0	0	0	0	0	0	0	0	0	0	0	0	0	0	0	0	1	0	0	0	0	0	0	0	0	0	0	0	1	69	0	4	0	0	26	12	1	1	4	73	22	0	1	0	1	1
OTU14690	15	0	4	0	1	0	0	1	0	0	0	0	0	0	0	0	1	0	0	0	0	1	42	0	6	0	1	2	0	0	0	0	0	1	0	1	1	0	0	0	0	0	0	0	0	0	0	1	0
OTU12707	0	0	0	0	0	0	0	0	0	0	0	0	0	0	0	0	0	0	0	0	0	0	0	0	0	0	62	34	2	71	1	0	40	0	1	10	27	0	0	9	30	27	0	2	5	18	18	0	0
OTU24881	0	0	0	0	0	0	0	0	0	0	0	0	0	0	0	0	0	0	0	0	0	0	0	0	0	21	15	14	28	25	0	0	0	3	3	1	1	2	3	21	2	0	0	1	9	0	1	23	13
OTU23798	0	0	0	0	0	0	0	0	0	0	0	0	0	0	0	0	0	0	0	0	0	0	0	0	0	0	0	0	0	0	0	6	1	0	1	0	0	2	3	0	0	1	5	14	0	1	0	4	4
OTU483	0	0	0	0	0	0	0	0	0	0	0	0	0	0	0	116	14	3	201	0	0	0	0	0	0	0	0	0	0	0	0	0	0	0	0	0	0	0	0	0	0	0	0	0	0	0	0	0	0
OTU811	0	0	0	0	0	0	0	0	2	0	0	0	1	0	0	0	0	0	0	0	0	0	73	1	1	0	0	0	0	1	0	0	0	0	2	7	7	0	1	0	0	0	0	0	0	0	0	2	0
OTU6787	2	0	6	0	0	5	7	2	4	5	23	6	2	2	1	7	7	2	9	16	3	2	4	1	4	3	0	0	0	1	0	1	1	0	4	2	2	0	0	7	1	3	0	9	10	1	1	13	10
OTU13268	0	0	0	0	0	59	13	9	28	30	0	0	0	0	0	123	20	0	0	0	0	0	0	0	0	0	0	1	0	0	0	0	0	0	0	0	0	0	0	0	0	0	0	0	0	0	0	0	0
OTU16272	5	2	13	1	2	3	0	0	1	1	4	1	4	2	2	0	1	6	5	18	0	0	2	0	0	1	0	0	0	0	0	0	0	0	2	0	0	0	1	0	0	0	1	1	1	0	0	1	0
OTU15671	19	6	7	1	0	0	2	0	1	0	1	2	3	2	2	1	2	4	1	0	0	0	1	4	11	1	0	1	0	1	0	0	0	0	0	0	1	0	0	0	0	0	0	0	1	0	2	1	1
OTU17095	7	0	5	0	1	2	0	0	0	0	0	1	0	1	0	6	3	0	22	0	0	1	0	0	0	0	0	0	0	0	0	0	0	0	0	1	0	0	0	0	0	0	2	0	0	0	0	1	1
OTU23971	0	0	0	0	0	0	0	0	0	0	0	0	0	0	0	0	0	0	0	0	0	0	0	0	0	0	0	0	0	0	4	11	27	2	7	0	0	8	7	0	0	0	7	14	0	2	0	2	1
OTU4662	0	0	0	0	0	28	28	21	38	32	1	0	0	1	1	0	0	0	0	0	0	3	38	3	1	0	0	0	0	1	3	9	1	5	4	0	1	0	0	0	0	0	0	0	1	0	0	0	0
OTU24157	0	0	0	0	0	0	0	0	4	3	0	0	0	0	0	2	0	0	0	0	0	1	0	2	4	1	0	0	0	0	0	0	0	2	0	0	0	0	0	9	1	6	0	0	5	14	4	14	7
OTU13734	0	0	0	0	0	0	0	0	0	0	0	0	0	0	0	0	0	0	0	0	0	0	0	0	0	0	0	0	0	0	0	2	0	0	0	0	1	0	0	0	0	0	0	0	0	1	0	0	0
OTU16304	7	0	2	0	0	1	1	1	2	0	3	0	2	0	1	0	1	0	3	17	10	33	0	1	0	0	0	0	0	0	0	0	0	18	0	3	1	0	0	0	0	3	1	1	2	5	6	3	4
OTU12498	0	0	0	0	0	0	0	0	0	0	0	0	0	0	0	0	0	0	0	0	0	0	0	0	0	19	23	32	6	6	0	0	1	0	1	1	1	8	7	0	0	0	34	61	1	0	0	26	7
OTU15424	0	0	0	0	0	0	0	0	0	0	0	0	0	0	0	0	0	0	0	0	0	0	0	3	1	0	0	0	0	0	0	0	0	0	0	0	0	0	0	0	0	0	0	0	0	0	0	0	0
OTU10843	3	0	0	0	0	0	0	0	0	0	0	0	0	1	3	1	2	2	2	0	0	0	0	0	0	4	8	12	3	5	0	0	5	0	0	0	4	0	0	0	6	2	0	1	14	10	30	37	112
OTU14125	1	0	4	0	0	0	0	0	0	1	0	1	1	0	0	0	0	0	0	5	1	0	0	0	0	0	4	4	2	1	1	1	0	49	0	2	1	0	0	1	4	2	0	0	2	2	1	4	1
OTU11878	0	0	0	0	0	0	0	0	0	0	0	0	0	0	0	0	0	0	0	0	0	0	0	0	0	1	18	20	2	0	0	1	6	2	2	46	44	5	6	20	42	13	5	7	7	27	32	1	0
OTU24260	0	0	0	0	0	0	0	0	0	0	0	0	0	0	0	0	0	0	0	0	0	0	0	0	0	8	15	5	11	7	0	1	40	0	25	0	2	16	29	31	6	11	11	15	18	0	0	3	4
OTU10862	0	0	0	0	0	0	0	0	0	0	0	0	0	0	0	0	0	0	0	0	0	0	0	0	0	20	20	25	93	106	0	0	0	0	1	0	0	0	0	0	0	0	0	0	0	0	1	0	0
OTU23486	1	0	0	0	0	0	0	0	0	0	0	0	0	0	0	0	0	0	0	0	0	0	0	0	0	0	0	0	7	1	1	11	29	1	0	0	0	12	9	1	1	0	3	8	0	0	0	0	0
OTU15118	0	0	0	0	0	0	0	0	0	0	0	0	0	0	0	0	0	0	0	0	0	0	0	3	3	0	0	0	0	0	0	0	0	0	0	0	0	0	0	0	0	0	0	0	0	0	1	1	0
OTU12627	1	0	0	0	0	2	0	0	2	0	0	0	0	0	0	0	0	0	0	0	0	0	0	0	0	22	1	1	4	7	0	0	2	1	0	0	0	2	4	2	4	0	0	2	9	9	4	64	76
OTU24183	0	0	0	0	0	0	0	0	0	0	0	0	0	0	0	0	0	0	0	0	0	0	0	0	0	0	0	0	0	0	0	7	8	0	0	0	0	2	11	0	0	0	4	7	0	0	0	0	0
OTU178	0	0	1	0	0	59	54	27	136	39	0	0	0	0	0	0	0	0	0	1	9	17	31	0	0	0	0	0	0	0	0	0	0	0	0	0	0	0	0	0	0	0	0	0	0	1	0	2	2
OTU10689	0	0	0	0	0	0	0	0	0	0	0	0	0	0	0	0	0	0	0	0	0	0	0	0	0	4	4	2	6	5	0	12	3	2	49	13	13	16	16	16	5	6	8	11	14	1	1	8	6
OTU601	0	0	0	0	0	0	0	0	0	0	0	0	0	0	0	0	0	0	152	0	0	0	0	1	0	0	0	0	1	0	0	0	0	1	0	2	2	0	2	1	5	11	1	2	2	16	21	1	0
OTU15785	5	0	9	0	3	1	3	1	1	1	7	0	2	4	14	1	1	2	1	9	0	0	3	0	0	0	1	3	2	0	1	0	3	1	1	0	5	1	1	0	1	0	2	2	1	0	0	2	1
OTU23865	0	0	0	0	0	0	0	0	0	0	0	0	0	0	0	0	0	0	0	0	0	0	0	0	0	8	11	18	13	6	1	1	3	4	6	6	6	9	20	10	33	38	18	9	8	8	15	5	4
OTU22861	0	0	0	0	0	0	0	0	0	0	0	0	0	0	0	0	0	0	0	0	0	0	0	0	0	2	0	2	0	0	0	12	12	0	9	1	0	2	2	2	0	0	11	14	0	2	0	0	0
OTU23694	0	0	0	0	0	0	0	1	0	0	0	0	0	0	0	0	0	0	0	0	0	0	0	0	0	0	2	0	0	0	0	10	10	0	1	0	0	82	38	0	0	0	5	0	1	0	0	0	0
OTU23948	0	0	0	0	0	0	0	1	0	0	0	0	0	0	0	0	0	0	0	4	0	0	0	0	0	5	1	3	2	8	0	5	26	0	43	2	4	8	3	5	8	7	2	4	9	1	0	17	7
OTU23833	0	0	0	0	0	0	0	0	0	0	0	0	0	0	0	0	0	0	0	0	0	0	0	0	0	0	0	0	0	0	0	0	0	0	0	0	0	0	1	1	0	0	0	0	0	0	0	0	0
OTU22886	0	0	0	0	0	0	0	0	0	0	0	0	0	0	0	0	0	0	0	0	0	0	0	0	0	1	2	1	1	4	0	2	18	3	7	0	0	22	12	0	0	0	17	9	0	0	0	0	0
OTU13969	0	0	0	0	0	0	1	1	2	1	29	1	1	0	0	0	1	0	0	0	0	0	9	0	0	0	0	0	0	0	0	0	0	0	2	0	0	0	0	0	0	0	0	0	0	0	0	0	0
OTU11252	0	0	0	0	0	0	0	0	0	0	0	0	0	0	0	0	0	0	0	0	0	0	0	0	0	0	0	0	0	0	6	0	2	334	0	1	1	5	2	0	0	0	0	0	0	0	0	0	0
OTU23016	0	0	0	0	0	0	0	0	0	0	0	0	0	0	0	0	0	0	0	0	0	0	0	0	0	2	3	6	0	2	0	5	7	2	0	9	2	17	3	30	6	13	11	3	2	1	0	2	0
OTU23847	0	0	0	0	0	0	0	0	0	0	0	0	0	0	0	0	0	0	0	0	0	0	0	0	0	0	0	0	0	0	0	0	0	86	0	0	0	0	0	3	9	13	0	0	8	8	3	2	1
OTU23574	0	0	0	0	0	0	0	0	0	0	0	0	0	0	0	0	0	0	0	0	0	0	0	0	0	0	1	0	0	0	0	0	4	3	14	0	0	5	14	5	0	0	4	5	12	0	0	1	0
OTU11761	0	4	7	1	3	1	1	0	0	0	67	0	1	28	1	2	8	3	11	0	0	0	0	0	0	0	0	2	1	2	4	2	2	0	0	34	42	0	0	2	2	3	1	0	2	0	0	0	0
OTU23175	0	0	11	0	0	0	2	0	0	0	1	0	0	3	0	0	1	2	0	0	0	0	0	0	0	0	0	0	0	0	1	1	0	1	0	0	0	0	0	0	0	0	0	0	0	0	0	0	0
OTU7090	0	0	0	0	0	0	0	0	0	0	0	0	0	0	0	0	0	0	0	0	0	0	0	0	0	0	1	0	0	0	0	0	2	0	0	0	0	9	3	1	0	0	5	0	0	1	0	0	0
OTU10800	1	0	0	0	0	0	0	0	0	0	0	0	0	0	0	0	0	0	0	0	0	0	0	0	0	8	1	2	95	86	0	1	1	0	1	7	2	1	3	14	4	4	6	3	12	2	2	7	4
OTU12631	0	0	0	0	0	0	0	0	0	0	0	0	0	0	0	0	0	0	0	0	0	0	0	0	0	14	23	30	6	6	0	0	0	0	0	0	0	0	1	2	54	57	0	4	0	19	24	10	3
OTU12204	0	0	0	0	0	0	0	0	0	0	0	0	0	0	0	0	0	1	0	0	0	0	0	0	0	34	21	21	2	0	0	1	6	1	4	29	23	4	9	18	58	93	5	12	4	1	3	3	5
OTU538	0	0	0	0	0	0	0	0	0	0	0	0	0	0	0	0	0	257	89	0	0	0	0	0	0	0	0	0	0	0	0	0	0	0	0	0	0	0	0	0	0	0	0	0	0	0	0	0	0
OTU10591	0	0	0	0	0	0	0	0	0	0	0	0	0	0	0	1	0	0	0	0	0	0	0	0	0	14	4	1	3	7	0	8	0	3	3	0	0	9	4	7	3	1	38	56	14	44	57	0	4
OTU14234	0	0	0	0	0	4	4	2	8	5	14	1	1	8	2	5	2	0	0	1	8	11	56	2	0	0	0	0	0	0	19	4	0	0	3	2	0	0	0	2	0	0	0	0	0	0	0	0	0
OTU23859	0	0	0	0	0	0	0	0	0	0	0	0	0	0	0	0	0	0	0	0	0	0	0	0	0	0	0	0	0	0	0	0	81	0	0	0	0	36	16	0	0	1	0	0	0	0	0	0	0
OTU23482	0	0	0	0	0	0	0	0	0	0	42	38	18	13	4	6	6	7	3	2	0	0	0	4	8	0	0	0	0	0	0	0	1	0	0	0	3	0	0	7	1	2	0	1	0	0	3	0	0
OTU904	0	0	0	0	0	0	0	0	0	0	1	1	0	0	0	0	0	0	0	0	0	0	0	1	0	10	4	3	1	6	1	1	5	0	8	5	4	0	1	8	5	3	4	10	18	6	21	49	87
OTU12837	0	0	0	0	0	0	0	0	0	0	0	0	0	0	0	0	0	0	0	0	0	1	0	0	0	1	0	0	0	0	0	0	1	8	0	0	0	0	0	2	2	8	0	0	19	16	16	45	179
OTU746	0	0	0	0	0	1	0	5	0	0	4	0	1	0	0	2	1	0	3	14	1	3	1	0	0	2	1	1	1	1	0	1	3	2	0	1	2	0	0	3	4	3	0	0	2	2	0	2	3
OTU8438	3	0	3	0	0	1	2	0	6	1	3	2	1	0	1	1	7	0	0	4	38	80	28	1	1	1	0	0	0	2	14	1	0	3	0	0	0	0	0	0	2	1	0	0	0	0	0	0	0
OTU842	0	0	0	0	0	0	0	0	0	0	0	0	0	0	0	0	0	0	0	0	0	0	0	0	0	0	0	0	0	0	0	0	0	0	0	0	0	0	0	0	0	0	0	0	0	0	0	0	0
OTU13442	1	0	6	0	0	0	0	0	0	0	5	0	0	0	0	0	2	0	4	3	0	0	2	0	0	0	0	0	0	0	0	0	0	0	1	0	0	0	0	1	0	1	0	0	0	0	0	0	0
OTU13053	0	0	0	0	0	0	0	0	0	0	0	0	0	0	0	0	0	0	0	0	0	0	0	0	0	1	0	0	0	0	0	39	28	0	7	0	0	0	5	4	0	0	4	2	1	0	0	0	0
OTU20996	0	0	0	0	0	0	0	0	0	0	0	0	0	0	0	0	0	0	0	0	0	0	0	0	0	0	0	1	0	0	1	7	17	0	13	0	1	4	10	4	0	0	9	4	1	0	0	2	0
OTU11114	0	0	0	0	0	0	0	0	0	0	0	0	0	0	0	0	0	0	0	1	0	0	0	0	0	0	0	1	2	5	0	3	0	19	3	0	0	5	0	88	4	7	2	0	9	25	58	5	2
OTU23403	0	0	0	0	0	0	0	1	0	0	0	0	0	0	0	0	0	0	0	0	0	0	0	0	0	0	0	0	0	0	0	3	18	0	4	1	0	0	0	0	0	0	0	0	0	0	0	0	1
OTU10972	0	0	0	0	0	0	0	0	0	0	0	0	0	0	0	0	0	0	0	0	0	0	0	0	0	5	17	18	5	12	20	2	8	4	0	0	0	0	0	0	1	1	0	0	0	0	0	0	0
OTU10774	0	0	0	0	0	0	0	0	0	0	0	0	0	0	0	0	0	0	0	0	0	0	0	0	0	15	68	76	18	18	0	0	0	0	0	0	0	0	0	0	0	0	0	0	0	1	0	0	0
OTU15966	0	0	0	0	0	1	1	0	0	0	0	0	0	0	0	3	2	2	8	4	2	0	0	0	0	0	0	0	0	0	0	0	0	0	0	0	0	0	0	1	0	0	0	0	0	0	0	0	0
OTU14508	5	0	6	0	0	1	0	1	0	2	3	49	45	1	0	0	0	5	3	0	21	40	0	0	1	0	0	0	0	0	0	0	0	1	0	0	0	0	0	0	0	0	0	0	1	0	0	1	0
OTU14158	11	5	0	2	9	0	0	0	4	0	7	0	1	4	6	2	7	2	16	9	1	0	3	1	0	0	0	0	0	0	0	0	0	0	0	0	2	1	0	0	3	1	0	1	0	0	1	0	0
OTU23300	1	2	7	0	2	0	0	1	1	0	1	2	1	0	2	0	0	0	0	6	0	0	1	0	0	1	0	0	1	1	0	9	2	2	0	4	1	0	1	1	1	0	0	1	0	0	0	0	0
OTU23085	0	0	0	0	0	0	0	0	0	0	0	0	0	0	0	0	0	0	0	0	0	0	0	0	0	3	6	8	5	8	0	11	33	13	12	1	6	20	8	13	4	11	18	1	10	0	0	1	1
OTU10549	0	0	0	0	0	0	0	0	0	0	0	0	0	0	0	0	0	0	0	0	0	0	0	0	0	33	12	11	14	7	0	0	0	3	3	0	1	0	3	6	2	2	3	1	4	36	26	1	2
OTU24797	0	0	0	0	0	0	0	0	0	0	0	0	0	0	0	0	0	0	0	0	0	0	0	0	0	0	0	0	0	1	0	0	0	7	2	1	0	0	0	10	8	11	1	3	9	2	5	11	6
OTU12513	0	0	2	0	0	0	0	0	0	0	3	0	1	1	0	1	0	0	0	4	0	0	0	0	0	1	0	1	2	2	0	1	3	43	1	7	8	1	0	3	4	5	0	0	2	5	3	19	9
OTU23194	0	0	0	0	0	0	0	0	0	0	0	0	0	0	0	0	0	0	0	0	0	0	0	0	0	0	1	0	0	1	4	16	0	0	1	1	0	3	1	0	1	1	1	1	0	0	1	0	0
OTU24291	0	0	0	0	0	0	0	0	0	0	0	0	0	0	0	0	0	0	0	0	0	0	0	0	0	0	3	5	10	21	0	0	12	0	5	3	6	24	25	11	0	1	11	10	9	0	3	3	6
OTU10437	2	0	0	0	0	0	1	0	0	1	7	0	0	0	1	0	0	0	0	0	1	0	2	2	4	1	0	0	2	0	3	4	0	4	4	0	0	0	0	1	0	0	0	0	0	0	0	0	0
OTU6815	0	0	0	0	0	0	0	0	0	0	0	0	0	0	0	0	0	0	0	0	0	0	0	0	0	0	0	0	0	0	0	0	0	0	0	0	0	0	0	0	0	0	0	0	3	0	0	0	0
OTU21085	0	0	0	0	0	0	0	0	0	1	0	0	0	0	0	0	0	0	0	0	0	0	0	0	0	0	0	0	0	0	0	33	0	7	0	0	0	1	0	0	0	0	0	0	0	0	0	0	0
OTU810	0	0	0	0	0	0	0	0	0	0	0	0	0	0	0	0	0	0	0	0	0	0	332	2	4	0	0	0	0	0	0	0	0	0	0	0	0	0	0	0	0	0	0	0	0	0	0	0	0
OTU630	0	0	4	0	0	2	1	0	0	0	0	0	0	0	0	0	0	1	5	4	1	0	0	1	0	1	0	1	3	3	0	0	2	2	0	0	0	0	0	3	14	4	6	8	11	8	5	13	14
OTU23827	0	0	0	0	0	0	0	0	0	0	0	0	0	0	0	0	0	0	0	0	0	0	0	0	0	1	0	0	0	0	0	0	39	0	5	0	3	14	32	3	0	0	3	1	0	1	0	0	0
OTU24225	0	0	0	0	0	1	0	0	0	0	0	0	0	0	0	1	0	0	0	0	0	0	0	0	0	0	0	0	0	0	0	0	1	0	0	1	2	1	0	0	17	21	4	2	2	2	3	4	2
OTU11180	0	0	0	0	0	0	0	0	0	0	0	0	0	0	0	0	0	0	0	0	0	0	0	0	0	1	0	0	0	0	8	3	20	1	6	7	3	1	0	2	1	0	0	1	1	1	1	1	0
OTU13748	0	0	0	0	0	0	0	0	0	0	0	0	0	0	0	0	0	0	0	0	0	0	0	0	0	3	0	1	0	0	0	16	5	15	3	0	0	6	7	5	0	0	16	17	11	0	0	9	5
OTU10895	0	0	0	0	0	0	0	0	0	0	0	0	0	0	0	0	0	0	0	0	0	0	0	0	0	0	0	0	0	0	1	17	32	0	12	0	0	13	22	5	0	1	1	0	17	1	0	0	0
OTU23867	0	0	0	0	0	0	0	0	0	0	1	0	0	0	0	0	0	0	0	0	0	0	2	0	0	0	0	0	0	0	1	0	0	0	0	0	0	0	1	1	0	0	0	2	0	0	0	0	0
OTU22870	0	0	0	0	0	0	0	0	0	0	0	0	0	0	0	0	0	0	0	0	0	0	0	0	0	4	25	19	2	5	0	0	19	20	0	0	0	15	6	7	0	2	8	5	13	2	1	21	10
OTU11184	0	0	0	0	0	0	0	0	0	0	0	0	0	0	0	0	0	0	0	1	0	0	0	0	0	0	0	0	0	0	0	6	21	0	15	0	0	24	10	4	0	0	7	1	2	1	0	0	0
OTU23641	0	0	0	0	0	0	0	0	0	0	0	0	0	0	0	0	0	0	0	0	0	0	0	0	0	5	0	0	0	0	0	3	15	7	43	6	14	19	29	20	1	0	3	7	1	0	0	0	0
OTU14708	0	0	0	0	2	0	0	0	0	0	0	0	0	0	0	0	0	2	0	0	0	0	0	3	0	0	0	0	0	0	0	0	0	0	0	0	1	0	0	0	0	0	0	0	0	1	0	0	0
OTU10742	0	0	0	0	0	0	0	0	0	0	0	0	0	0	0	0	0	0	0	0	0	0	0	0	0	0	6	6	0	0	0	0	2	0	0	0	0	0	0	0	0	0	0	0	0	0	0	0	0
OTU1903	5	0	1	0	0	0	4	0	2	0	1	2	2	0	0	1	3	1	17	3	0	0	2	0	1	0	0	0	0	0	0	1	1	1	2	1	0	0	1	1	0	1	0	0	1	0	0	1	0
OTU13451	0	0	2	1	0	0	2	1	1	0	0	0	2	1	0	0	0	0	0	0	0	1	0	0	0	6	5	4	9	1	0	1	3	20	0	0	1	0	0	2	1	2	1	2	3	2	7	8	8
OTU10838	0	5	34	0	2	0	0	0	0	0	1	0	0	0	0	0	0	0	0	0	0	1	0	0	0	1	15	12	42	106	0	0	1	0	1	0	0	0	0	0	0	0	0	0	3	0	0	0	0
OTU20864	0	0	0	0	1	0	0	0	0	0	6	0	0	0	0	1	4	0	0	5	0	0	0	1	0	0	0	0	0	0	0	2	0	17	2	1	1	0	0	6	7	8	0	0	12	2	0	6	2
OTU24529	0	0	0	0	0	0	0	0	0	0	0	0	0	0	0	0	0	1	0	0	0	0	0	0	0	1	0	0	0	0	0	0	0	0	0	1	1	0	0	0	0	1	0	0	27	4	5	71	23
OTU12572	0	1	2	1	0	0	0	0	0	0	1	0	0	0	1	0	0	0	0	4	0	0	1	0	0	13	0	0	4	2	4	13	3	48	0	20	7	3	3	2	4	3	8	12	7	1	1	5	9
OTU10914	0	0	0	0	0	0	0	0	0	0	0	0	0	0	0	0	0	0	0	0	0	0	0	0	0	0	0	0	1	1	0	8	11	0	3	0	0	18	7	1	0	0	16	6	1	0	0	5	0
OTU23268	0	0	0	0	0	0	0	0	0	0	0	0	0	0	0	0	0	0	0	0	0	0	0	0	0	0	0	0	0	0	0	0	0	0	0	0	0	0	0	0	0	0	0	0	0	1	0	0	0
OTU13217	0	0	0	0	0	0	0	0	0	0	2	0	0	0	1	0	0	0	1	0	0	0	0	2	0	0	0	0	1	0	1	0	0	1	0	0	1	0	0	0	0	1	0	0	0	0	0	0	0
OTU22703	0	0	5	2	0	0	0	0	0	1	0	1	0	1	0	1	6	0	6	7	1	0	2	0	0	0	0	0	0	0	1	0	0	4	2	0	1	0	1	0	2	0	1	0	1	0	1	1	0
OTU10557	0	0	0	0	0	0	0	0	0	0	0	0	0	0	0	0	0	0	0	0	0	0	0	0	0	50	0	1	1	0	0	13	3	27	26	0	0	9	25	16	0	0	0	1	1	1	0	0	0
OTU856	15	1	3	0	0	24	16	3	42	24	3	0	0	1	3	0	0	0	0	28	7	8	11	3	7	0	0	0	0	0	0	0	1	0	0	1	0	0	0	0	0	0	0	0	0	0	0	0	0
OTU17758	0	0	0	0	0	0	0	0	0	0	0	0	0	0	0	0	0	0	0	0	0	0	0	0	0	0	0	0	0	0	0	1	3	2	0	1	0	2	0	0	0	0	0	0	0	0	0	0	0
OTU18048	0	0	0	0	0	0	0	0	2	0	2	0	0	0	0	0	0	0	0	0	0	0	0	0	0	0	1	0	0	0	1	8	1	2	6	2	0	7	4	2	2	3	13	14	4	0	0	19	6
OTU12814	1	0	0	0	0	0	0	0	0	0	7	0	0	0	0	0	0	0	0	10	0	0	0	0	0	0	0	1	0	0	1	0	3	0	2	3	9	3	0	7	2	1	1	1	2	2	2	43	66
OTU9273	4	0	2	0	0	0	0	1	0	1	0	0	0	0	0	0	0	1	0	1	0	0	1	0	0	0	0	0	0	1	1	0	1	3	0	0	1	0	1	0	2	0	0	2	1	0	1	1	1
OTU23916	0	0	0	0	0	0	1	0	0	0	0	0	0	0	0	0	0	0	0	1	0	0	0	0	0	0	0	0	0	0	1	28	5	7	0	0	0	0	2	1	0	0	0	0	0	0	0	0	0
OTU23959	0	0	0	0	0	0	0	0	0	0	0	0	0	0	0	0	0	0	0	0	0	0	0	0	0	0	0	0	0	0	0	0	0	2	2	18	17	0	3	2	27	12	2	2	1	2	4	2	1
OTU10744	0	0	0	0	0	0	0	0	0	0	0	0	0	0	0	0	0	0	0	0	0	0	0	0	0	0	0	3	0	0	0	0	5	16	1	16	21	0	0	0	1	0	1	0	0	6	13	2	0
OTU22662	0	0	3	0	1	0	1	0	0	0	2	0	0	1	0	2	4	2	2	2	0	2	2	0	0	2	1	0	1	1	1	0	0	1	0	1	0	0	0	0	1	0	0	0	0	0	0	0	0
OTU12383	8	0	1	0	0	0	0	0	1	0	1	0	0	0	0	0	0	0	0	4	1	8	0	0	0	0	4	0	2	1	1	5	11	11	0	11	11	0	0	2	10	8	3	0	3	7	3	4	12
OTU11551	0	0	0	0	0	0	0	0	0	0	0	0	0	0	0	0	0	0	0	0	0	0	0	0	0	7	4	0	6	9	0	0	12	0	3	67	75	0	0	26	11	11	1	0	2	0	2	3	3
OTU12730	0	0	0	0	0	0	0	0	0	0	0	0	0	0	0	1	1	0	0	0	0	0	0	0	0	0	0	0	1	0	0	0	0	7	11	0	0	1	9	13	0	0	13	38	7	0	0	39	10
OTU23200	0	0	0	0	0	0	0	0	0	0	0	0	0	0	0	0	0	0	0	0	0	0	0	0	0	0	0	0	0	0	0	3	18	0	16	0	0	0	4	6	0	0	3	6	0	1	0	0	0
OTU2391	0	0	2	0	0	0	0	1	2	0	1	0	0	0	0	0	0	0	0	0	0	0	0	0	0	1	2	0	0	1	0	17	5	1	3	0	0	3	1	7	4	4	11	3	1	1	1	4	7
OTU133	2	2	5	0	0	0	1	0	0	0	4	1	1	0	0	4	2	1	0	6	1	0	0	0	0	0	0	0	0	0	0	1	0	1	0	2	0	0	0	0	0	0	0	0	0	0	0	0	0
OTU11177	0	0	0	0	0	0	0	0	0	0	0	0	0	0	0	0	0	0	0	0	0	0	0	0	0	0	0	0	0	0	0	11	19	0	1	0	0	11	5	1	0	0	3	4	0	0	0	11	3
OTU24319	0	0	0	0	0	0	0	0	0	0	0	0	0	0	0	0	0	0	0	0	0	0	0	0	0	0	0	0	0	0	0	0	18	10	5	2	2	3	1	0	1	1	0	2	1	18	9	0	0
OTU8895	0	0	0	0	0	1	3	0	0	0	0	1	2	2	1	1	2	1	1	9	0	0	1	2	0	0	0	0	0	0	0	3	1	0	1	0	2	1	0	5	1	2	2	7	5	1	1	4	5
OTU15848	1	0	2	0	0	2	4	0	2	1	12	0	0	0	1	0	5	0	3	23	0	0	1	1	0	0	1	0	3	1	0	6	1	3	10	3	3	2	7	9	4	3	7	14	12	0	1	20	22
OTU6228	10	0	1	0	0	0	0	0	2	0	2	3	1	2	4	11	1	12	2	4	0	0	1	1	0	1	1	0	2	0	0	0	0	1	0	0	0	1	0	0	2	1	1	0	3	1	0	7	5
OTU22821	0	0	0	0	0	0	0	0	0	0	0	0	0	0	0	0	0	0	0	0	0	0	0	0	0	0	1	0	0	0	0	23	6	5	0	0	0	4	0	4	0	1	10	1	0	0	0	0	0
OTU11142	0	0	0	0	0	0	0	0	0	0	0	0	0	0	0	0	0	0	0	0	0	0	0	0	0	0	0	0	0	0	0	50	2	0	0	0	0	0	0	0	0	0	0	0	0	0	0	0	0
OTU24608	0	0	0	0	0	0	0	0	0	0	0	0	0	0	0	0	0	0	0	0	0	0	0	0	0	0	0	2	0	0	0	0	0	0	0	0	2	0	0	0	0	0	0	0	0	0	0	0	0
OTU24800	0	0	0	0	0	0	0	0	0	0	0	0	0	0	0	0	0	0	1	0	0	0	0	0	0	0	3	2	2	9	9	7	7	0	0	0	0	0	0	0	0	0	0	0	0	0	0	2	3
OTU23086	0	0	0	0	0	0	0	0	0	0	0	0	0	0	0	0	0	0	0	0	0	0	0	0	0	0	0	0	0	0	0	56	38	0	0	0	0	0	0	0	0	0	0	0	0	0	0	0	0
OTU12887	0	0	0	0	0	0	0	0	0	0	0	0	0	0	0	0	0	0	0	0	0	0	0	0	0	0	0	0	0	2	12	0	12	1	2	0	0	2	1	1	23	47	0	1	0	1	0	0	1
OTU4330	0	0	0	0	0	12	4	3	3	3	12	0	0	0	0	1	0	0	0	11	0	0	0	0	0	0	0	0	0	0	0	0	0	0	14	0	0	3	7	5	0	0	11	18	11	0	0	21	14
OTU539	0	0	0	0	0	1	2	1	0	0	0	0	0	0	0	0	2	72	42	0	5	0	0	0	0	0	0	0	0	0	0	0	0	0	0	0	0	0	0	0	0	0	0	0	0	0	0	0	0
OTU7996	14	1	8	0	0	0	5	1	2	0	2	2	1	3	0	5	9	4	2	10	1	2	8	1	1	1	0	0	0	0	0	1	0	4	4	1	4	0	1	2	2	4	1	0	9	0	1	5	9
OTU11995	0	0	0	0	0	0	0	0	0	0	0	0	0	0	0	0	0	0	0	0	0	0	0	0	0	3	2	0	5	2	0	3	14	5	2	3	9	18	13	15	1	4	2	3	1	17	8	0	0
OTU13632	0	0	0	0	0	0	0	0	0	0	0	0	0	0	0	0	0	0	0	0	0	0	0	0	0	0	1	0	0	0	0	0	1	0	0	3	6	0	1	0	0	1	0	0	0	0	0	0	0
OTU12458	0	0	0	0	0	0	0	0	0	0	0	0	0	0	0	0	0	0	0	0	0	0	0	0	0	8	1	0	4	1	3	3	17	3	9	7	12	19	16	9	6	7	13	8	5	2	3	1	4
OTU11160	0	0	0	0	0	2	0	0	0	0	0	0	0	0	0	0	0	0	0	0	0	0	0	0	0	12	1	2	12	12	0	0	16	0	15	6	6	20	33	16	21	7	29	23	5	4	5	2	2
OTU22872	0	0	0	0	0	0	0	0	0	0	0	0	0	0	0	0	0	0	0	0	0	0	0	0	0	1	3	2	0	1	0	1	2	0	1	9	9	7	11	0	14	9	14	14	0	0	1	2	1
OTU5232	10	0	4	0	1	0	0	0	1	0	0	1	0	0	1	0	0	2	0	13	0	0	1	0	0	0	1	0	1	0	0	1	0	3	0	0	0	1	1	0	0	1	1	5	0	0	0	0	0
OTU12582	0	0	0	0	0	0	0	0	0	0	0	0	0	0	0	0	0	0	0	0	0	0	0	0	0	2	9	4	0	0	0	2	4	0	7	0	0	3	1	9	1	0	15	10	50	2	2	19	14
OTU24710	0	0	0	0	0	0	0	0	0	0	0	0	0	0	0	0	0	0	1	0	0	0	0	0	0	1	0	0	0	0	0	0	0	0	2	2	3	1	0	0	0	2	0	0	0	0	2	0	1
OTU22824	0	0	0	0	0	0	0	0	0	0	0	0	0	0	0	0	0	0	0	0	0	0	0	0	0	0	1	2	3	5	0	0	12	0	1	0	0	5	1	0	0	0	0	0	0	0	0	0	0
OTU24274	0	0	0	0	0	0	0	0	0	0	0	0	0	0	0	1	0	0	0	0	0	1	0	0	0	2	2	0	0	0	0	0	0	0	0	0	0	0	1	0	1	0	0	0	14	24	15	35	94
OTU10740	0	0	0	0	0	0	0	0	0	0	0	0	0	0	0	0	0	0	0	0	0	0	0	0	0	8	12	8	2	4	0	1	66	3	1	1	2	2	7	6	10	8	0	2	1	2	1	0	0
OTU2053	0	0	0	0	0	0	0	0	0	0	0	0	0	0	0	1	0	0	0	0	0	0	0	0	0	3	3	2	6	3	0	0	2	3	0	1	0	1	3	8	4	1	11	7	14	0	0	5	1
OTU23365	0	0	0	0	0	0	1	0	0	0	0	0	0	0	0	0	0	0	0	0	0	0	0	0	0	0	0	0	0	0	41	14	29	0	24	0	1	7	6	3	0	0	0	0	0	0	0	0	1
OTU14118	0	0	0	0	0	0	0	0	0	0	0	0	0	0	0	2	0	0	53	0	0	0	0	0	0	0	0	0	0	0	0	1	0	0	0	0	0	0	0	0	0	0	0	0	0	0	0	0	0
OTU12267	0	0	0	0	0	0	0	0	0	0	0	0	0	0	0	0	0	0	0	0	0	0	0	0	0	0	19	17	1	4	0	0	10	1	6	1	7	5	1	56	0	1	1	0	77	0	0	5	1
OTU23879	0	0	0	0	0	0	0	0	0	0	0	0	0	0	0	0	0	0	0	0	0	0	0	0	0	1	0	0	0	0	0	5	9	0	3	5	1	5	2	0	0	9	2	0	0	0	0	3	1
OTU15858	8	0	5	0	0	0	2	0	0	0	1	2	0	0	2	0	0	22	17	2	1	0	0	0	0	1	0	0	0	0	0	0	1	3	0	0	0	0	0	0	0	0	1	0	1	1	0	2	0
OTU12576	0	0	0	0	0	0	0	0	0	0	0	0	0	0	0	0	0	0	0	1	0	0	0	0	0	0	0	0	0	0	0	1	1	0	34	0	0	28	14	51	0	0	28	6	9	0	0	7	4
OTU24082	0	0	0	0	0	0	0	0	0	0	0	0	0	0	0	0	0	0	0	0	0	0	0	0	0	9	0	0	22	22	0	3	11	2	7	0	0	6	13	16	5	8	11	7	17	1	1	3	2
OTU12181	0	0	0	0	0	0	0	0	0	0	0	0	0	0	0	0	0	0	0	0	0	0	0	0	0	18	8	15	3	3	0	0	9	0	1	16	4	4	12	16	28	48	17	10	11	0	0	9	5
OTU22860	0	0	0	0	0	0	0	0	0	0	0	0	0	0	0	0	0	0	0	0	0	0	0	0	0	9	3	1	0	0	0	6	2	0	3	0	0	1	5	3	1	1	5	3	2	0	0	0	0
OTU860	0	0	0	0	0	0	0	0	0	0	0	0	0	0	0	0	0	0	0	0	0	0	17	3	11	0	0	0	0	0	0	0	4	1	0	0	0	0	0	0	0	0	0	0	0	0	0	0	0
OTU23789	0	0	0	0	0	0	0	0	0	0	0	0	0	0	0	0	0	0	0	0	0	0	0	0	0	19	20	23	19	16	0	0	3	0	17	0	0	6	13	5	8	1	4	5	5	2	8	0	1
OTU16266	0	0	0	0	0	0	0	0	0	0	0	0	0	0	0	0	0	0	0	1	0	0	0	0	0	0	0	0	0	0	0	0	14	0	18	0	1	18	15	4	0	0	0	2	0	1	0	0	1
OTU14461	0	0	0	0	0	0	0	0	0	0	8	2	3	7	3	13	9	15	16	6	0	0	0	0	0	0	0	0	0	0	3	0	0	0	0	0	0	0	0	0	0	0	0	0	0	0	0	0	0
OTU19069	0	0	4	0	0	0	2	1	0	1	3	1	0	1	2	1	0	1	0	5	0	0	0	0	1	0	0	0	0	0	0	0	0	10	3	16	11	0	0	4	1	1	0	0	3	11	4	3	7
OTU24228	0	0	0	0	0	0	0	0	0	0	0	0	0	0	0	0	0	0	0	0	0	0	0	0	0	0	0	0	0	0	1	5	0	0	0	1	0	1	3	0	2	0	0	3	1	0	0	0	1
OTU24506	14	0	0	0	0	0	0	0	1	0	0	1	0	0	0	0	0	0	0	0	0	0	0	1	0	0	2	4	0	0	0	0	4	23	0	1	0	0	0	2	0	0	0	0	0	1	0	30	47
OTU392	0	0	0	0	0	0	0	0	0	0	1	0	1	1	0	0	0	0	0	0	0	1	22	0	0	0	0	0	0	0	0	0	0	0	1	0	0	0	0	0	0	0	0	0	0	0	0	0	0
OTU23191	0	0	0	0	0	0	0	0	0	0	0	0	0	0	0	0	0	0	0	0	0	0	0	0	0	3	22	28	9	47	0	1	7	3	6	1	0	9	1	1	12	13	0	0	0	1	0	0	0
OTU270	1	2	5	0	0	0	3	0	4	1	7	0	2	2	1	1	7	2	10	10	2	0	8	0	0	1	0	0	0	0	0	0	1	1	2	2	5	0	0	5	1	1	0	1	9	0	1	2	2
OTU21966	3	1	3	0	1	0	1	1	0	0	1	0	0	0	1	0	0	0	0	4	0	0	0	0	0	0	0	0	0	1	2	2	0	1	1	0	0	0	0	0	0	0	1	0	1	0	0	1	0
OTU23091	0	0	0	0	0	0	0	0	0	0	0	0	0	0	0	0	0	0	0	0	0	0	0	0	0	2	3	3	4	3	0	5	12	1	4	3	3	2	2	1	4	2	21	11	3	0	1	1	1
OTU13055	0	0	0	0	0	0	0	0	0	0	0	0	0	0	0	0	0	0	0	0	0	0	0	0	0	0	1	0	1	0	0	2	0	1	0	0	1	0	3	1	1	2	15	15	12	0	0	15	7
OTU14741	0	0	0	0	0	0	0	0	0	0	0	0	0	0	0	0	0	0	0	0	0	0	0	3	3	0	0	0	0	0	0	0	0	2	1	0	0	0	0	0	0	0	0	0	0	0	0	2	0
OTU18969	0	0	2	1	0	1	0	0	0	0	0	0	0	0	0	2	1	12	3	4	0	0	0	1	0	0	0	0	0	0	0	0	0	0	1	0	0	0	0	0	1	0	0	0	0	0	0	0	0
OTU13621	5	0	6	0	2	0	0	2	4	0	0	0	0	0	0	0	0	0	0	0	0	0	0	0	0	0	0	0	0	0	0	12	8	3	0	0	0	0	0	0	0	0	0	0	0	0	0	0	0
OTU24062	0	0	0	0	0	0	0	0	0	0	1	0	0	0	0	0	0	0	0	0	0	0	0	0	0	0	0	1	0	0	0	0	1	17	24	19	51	35	36	14	21	22	0	3	0	0	0	0	0
OTU23000	0	0	0	0	0	1	0	0	0	0	0	0	0	0	0	0	0	0	0	0	0	0	0	0	0	0	0	0	0	1	0	2	3	0	0	0	0	0	0	0	0	0	0	0	0	0	0	0	0
OTU332	0	0	0	0	0	0	0	0	2	0	0	0	0	0	0	0	0	0	0	1	0	0	0	0	0	32	12	12	29	24	2	0	0	11	0	0	1	0	0	0	0	1	1	0	3	2	2	14	53
OTU22664	1	0	1	0	0	0	0	0	0	0	0	0	0	0	0	0	0	1	1	0	0	0	0	0	0	3	1	1	1	0	0	2	6	7	5	7	5	0	1	3	2	6	3	1	10	8	5	10	12
OTU15742	0	0	0	0	0	0	0	0	0	0	0	0	0	0	0	0	0	0	0	0	0	0	0	0	0	0	0	0	1	1	0	0	0	0	0	0	0	0	0	0	0	0	0	0	0	0	0	0	0
OTU23623	0	0	0	0	0	0	0	0	0	0	0	0	0	0	0	0	0	0	0	0	0	0	0	0	0	0	0	0	0	0	0	0	59	0	0	0	0	8	4	0	0	0	3	0	0	2	0	0	2
OTU16131	0	0	1	0	0	0	0	0	0	0	1	3	0	0	0	0	1	0	4	10	0	0	0	0	0	1	0	0	0	0	0	0	0	3	0	0	0	0	1	1	1	0	0	0	1	0	0	1	0
OTU7351	0	0	0	0	0	0	0	0	0	0	0	0	0	0	0	0	0	0	0	0	0	0	0	1	0	0	0	0	0	0	0	0	0	0	0	0	0	0	0	0	0	0	0	0	0	0	0	0	1
OTU15784	0	1	6	0	0	3	0	0	2	1	0	0	1	0	0	0	0	0	0	0	0	1	0	0	0	1	1	1	1	0	0	2	2	60	0	3	3	0	0	2	4	1	1	0	1	1	0	2	3
OTU14048	0	0	0	0	0	0	0	0	0	0	0	0	0	0	0	0	0	0	2	0	0	0	0	0	0	0	0	0	3	3	0	0	0	0	0	0	0	0	0	2	2	3	0	0	1	1	2	4	8
OTU8984	0	0	0	0	0	0	0	0	0	0	0	0	0	0	0	0	0	0	0	0	0	0	0	0	0	2	2	1	0	0	0	0	3	0	2	0	0	1	4	1	1	0	4	0	0	4	6	108	64
OTU15221	2	0	4	0	1	0	0	0	0	0	0	0	0	0	0	0	0	0	0	0	1	7	1	0	0	1	2	3	0	2	1	1	0	16	3	1	0	0	0	0	3	5	0	0	2	2	3	5	5
OTU12258	0	1	32	0	2	0	0	0	0	0	1	0	0	2	2	0	0	0	0	0	0	0	0	0	0	2	9	13	47	48	0	0	2	0	0	14	12	1	2	1	0	0	0	0	0	0	0	0	0
OTU24160	0	0	0	0	0	0	2	0	0	0	0	0	0	0	0	0	0	0	1	0	0	0	1	0	0	0	0	2	3	2	0	1	10	6	10	8	1	3	0	6	2	10	0	0	15	0	0	7	0
OTU731	9	0	0	0	0	0	0	0	0	0	0	0	0	0	0	0	0	0	0	0	0	0	0	0	0	0	2	2	0	0	4	17	11	4	9	1	7	7	9	7	0	1	35	46	7	0	0	5	4
OTU8519	0	0	0	0	0	0	0	0	0	0	0	0	0	0	0	0	0	0	0	0	0	0	0	0	0	0	0	0	0	0	0	0	0	0	0	0	0	0	0	0	0	0	0	0	0	0	0	0	0
OTU18991	0	0	0	0	0	0	0	0	0	0	0	0	0	0	0	0	0	0	0	1	0	0	0	0	0	0	0	0	1	0	0	0	4	13	0	0	0	0	1	0	0	3	0	0	0	0	2	12	4
OTU12554	0	0	0	0	0	0	0	0	0	0	0	0	0	0	0	0	0	0	0	0	0	0	0	0	0	0	1	2	1	0	0	0	13	1	14	9	1	6	6	4	6	20	5	1	17	4	2	0	0
OTU19039	0	0	2	0	0	0	0	0	0	0	0	0	0	0	0	0	0	1	1	2	0	0	1	1	0	0	0	0	0	0	0	0	0	0	0	0	0	0	0	0	0	0	0	0	0	0	0	0	0
OTU2063	0	0	6	0	2	0	1	0	1	0	1	0	0	1	0	1	1	6	6	2	0	2	1	0	0	0	1	0	0	0	0	0	1	1	0	0	0	0	0	0	1	0	0	0	0	0	1	1	0
OTU11230	0	0	0	0	0	0	1	0	0	0	0	0	0	0	0	0	0	0	0	0	0	0	0	0	0	0	0	0	0	0	0	0	1	2	0	0	0	0	0	0	0	0	0	0	0	0	0	0	0
OTU12624	0	0	0	0	0	2	0	0	0	0	0	0	0	1	0	0	0	0	0	0	0	0	0	0	0	0	0	0	0	0	0	0	2	16	0	1	0	3	2	0	0	1	0	0	5	8	7	1	1
OTU11047	0	0	0	0	0	0	0	0	0	0	0	0	0	0	0	0	0	0	0	0	0	0	0	0	0	3	3	2	2	2	0	0	0	2	0	0	0	0	0	0	1	0	0	1	2	1	1	1	0
OTU11210	0	0	0	0	0	0	0	0	0	0	0	0	0	0	0	0	0	0	0	0	0	0	0	0	0	2	1	0	0	0	0	0	2	0	0	0	0	2	5	5	0	0	12	13	15	0	0	5	5
OTU1610	0	0	1	0	0	0	0	0	0	0	0	0	0	5	1	0	0	1	0	1	1	1	0	0	0	0	1	1	1	1	0	1	0	2	1	0	2	0	0	0	0	0	0	0	1	0	0	0	1
OTU23875	0	0	0	0	0	0	0	0	0	0	0	0	0	0	0	0	0	0	0	0	0	0	0	0	0	0	0	0	0	0	0	12	0	0	0	0	0	0	0	1	0	0	0	0	0	0	0	0	0
OTU11189	0	0	0	0	0	0	0	0	0	0	0	0	0	0	0	0	0	0	0	0	0	0	0	0	0	0	0	0	0	0	0	4	3	0	0	0	0	0	0	0	0	0	0	0	1	1	0	0	1
OTU13643	0	0	0	0	0	0	0	0	0	0	0	0	0	0	0	0	0	0	0	1	1	0	0	0	0	0	0	0	0	0	7	25	1	6	0	0	0	0	1	0	0	0	0	3	0	0	0	0	0
OTU464	0	0	0	0	0	1	0	0	1	0	3	1	0	0	0	1	1	0	0	0	0	0	0	0	0	0	0	0	0	0	0	0	0	0	1	1	0	0	0	2	1	0	0	0	0	0	0	0	0
OTU23595	0	0	0	0	0	0	0	0	0	0	0	0	0	0	0	0	0	0	0	0	0	0	0	0	0	0	0	0	0	1	0	4	1	0	0	0	0	0	0	0	0	0	0	0	0	0	0	0	1
OTU1601	1	0	1	0	0	0	0	0	0	0	2	2	0	0	0	0	0	0	3	2	1	4	2	0	0	0	0	0	0	0	0	0	0	1	0	0	0	0	0	1	0	0	0	0	7	4	1	25	19
OTU22862	0	0	0	0	0	0	0	0	0	0	0	0	0	0	0	0	0	0	0	0	0	0	0	0	0	0	1	0	0	0	0	1	7	0	2	0	0	40	12	4	0	1	2	0	1	0	0	0	0
OTU24275	0	0	1	0	0	0	0	0	0	0	0	0	0	0	0	0	0	0	0	0	1	0	0	0	0	1	1	0	0	0	0	0	2	1	0	1	0	5	1	1	1	0	0	0	1	0	0	1	0
OTU12758	0	0	0	0	0	0	0	0	1	0	0	0	0	0	0	0	0	0	3	4	0	0	1	0	0	2	5	14	21	5	0	3	2	25	0	0	1	0	0	1	1	3	0	2	2	0	3	4	1
OTU225	0	0	0	0	0	5	2	1	3	4	15	2	1	0	0	1	3	0	0	14	0	0	1	3	0	0	0	0	0	0	0	0	0	0	11	0	0	1	5	11	0	0	7	13	29	1	0	65	24
OTU12854	0	0	0	0	0	0	0	0	0	0	0	0	0	0	0	0	0	0	0	0	0	0	0	0	0	1	0	0	0	3	0	0	5	3	4	0	0	1	3	7	0	1	2	1	112	0	3	0	0
OTU23556	0	0	0	0	0	0	0	0	0	0	0	0	0	0	0	0	0	0	0	0	0	0	0	0	0	0	0	0	0	0	0	0	30	0	17	0	0	18	30	5	0	0	1	1	0	0	0	0	0
OTU22858	0	0	0	0	0	0	0	0	0	0	0	0	0	0	0	0	0	0	0	0	0	0	0	0	0	0	0	0	0	0	0	3	56	0	0	0	0	3	7	0	0	0	2	0	0	0	0	0	1
OTU21057	0	0	0	0	0	0	0	0	1	0	0	0	0	0	0	0	0	0	0	0	0	0	0	0	0	10	6	4	80	72	0	0	0	3	1	1	1	0	0	1	1	3	1	2	0	0	1	1	2
OTU4389	2	0	1	0	1	0	1	0	0	0	0	0	0	0	0	0	2	1	4	1	0	1	0	0	0	0	0	0	1	0	1	0	0	0	0	0	1	1	0	0	0	2	0	0	0	0	0	0	0
OTU7018	2	0	1	0	0	0	40	23	20	7	4	0	0	3	1	1	6	0	0	0	1	1	7	9	6	1	0	0	1	0	0	0	1	0	1	12	24	1	5	4	3	1	0	0	0	0	0	0	0
OTU15402	0	0	0	0	0	0	0	0	0	0	0	0	0	0	0	0	0	0	0	0	0	0	0	1	2	0	0	0	0	0	0	0	0	0	0	4	4	0	0	0	0	0	0	0	0	0	1	0	0
OTU14193	1	0	0	0	0	0	1	0	2	1	2	0	0	3	2	5	3	1	4	19	0	1	0	0	0	0	0	0	0	0	1	0	0	2	1	2	0	0	0	1	0	2	0	4	6	1	1	8	8
OTU23583	0	0	0	0	0	0	0	2	0	0	0	0	0	0	0	0	0	0	0	0	0	0	0	0	0	0	0	0	0	0	0	22	8	0	1	0	1	5	10	0	0	0	0	0	0	0	0	0	0
OTU12677	0	0	0	0	0	0	0	0	0	0	0	0	0	0	0	0	0	1	0	0	0	0	0	0	0	0	0	0	2	0	0	5	1	2	2	1	2	4	5	0	3	2	1	2	0	5	10	7	4
OTU861	8	0	1	0	0	1	1	0	11	0	0	0	0	0	0	3	0	2	5	0	0	0	6	1	0	2	0	0	2	0	0	0	0	1	0	0	1	0	0	3	1	0	0	0	0	0	0	1	0
OTU16112	0	0	0	0	0	1	3	0	0	1	2	2	1	5	0	3	3	3	2	3	0	0	0	1	0	0	0	0	0	0	0	1	0	1	6	19	7	0	0	3	5	12	0	0	7	2	0	8	6
OTU11769	0	0	0	0	0	0	0	0	0	0	0	0	0	0	0	0	0	0	0	0	0	0	0	0	0	11	4	3	7	14	0	0	3	6	1	4	16	28	5	43	3	10	8	3	19	19	8	1	1
OTU13282	0	0	0	0	0	0	0	0	0	0	0	0	0	0	0	0	0	0	0	0	0	0	0	0	0	0	5	8	32	28	0	0	0	0	0	9	6	0	0	1	1	1	0	2	1	1	0	0	0
OTU11249	0	0	0	0	0	0	0	0	0	0	0	0	0	0	0	0	0	0	0	0	0	0	0	0	0	0	0	0	2	2	0	0	4	54	0	0	0	0	0	1	8	2	2	2	0	0	1	2	1
OTU20485	0	0	0	0	0	0	0	0	0	0	6	1	0	1	0	2	2	1	1	15	0	0	4	0	0	1	0	0	0	0	0	0	0	0	0	0	0	1	1	2	1	2	3	3	10	1	0	17	16
OTU156	0	2	0	0	1	0	0	0	0	0	4	3	2	4	2	27	18	2	23	11	2	2	0	0	1	0	0	0	0	0	0	0	0	0	0	1	0	0	0	0	0	0	0	0	0	0	0	0	0
OTU22945	0	0	0	0	0	0	0	0	0	0	0	0	0	0	0	0	0	0	0	0	0	0	0	0	0	0	1	1	1	0	0	28	0	0	0	0	0	0	0	0	0	0	0	0	0	2	0	0	1
OTU13790	0	6	0	0	0	5	0	0	0	0	5	3	1	12	7	5	3	11	41	9	0	0	1	0	0	0	0	0	0	0	0	0	0	1	0	0	0	0	0	0	0	1	0	0	0	0	0	1	0
OTU11248	0	0	0	0	0	0	0	1	0	0	0	0	0	0	0	0	0	0	0	0	0	0	0	0	0	4	1	1	2	0	0	0	0	1	1	0	3	0	2	1	0	1	1	0	0	0	0	0	0
OTU10645	0	0	0	0	0	0	0	0	0	0	0	0	0	0	0	0	0	0	0	0	0	0	0	0	0	0	0	0	2	0	7	1	0	0	0	0	0	0	0	0	0	0	0	0	0	2	0	0	0
OTU15374	1	2	11	0	3	0	0	0	0	0	4	2	0	1	2	3	4	0	2	3	0	0	3	0	0	0	0	0	0	0	0	1	0	0	1	0	2	0	0	1	0	0	0	0	0	0	0	1	0
OTU18927	0	0	0	0	0	0	0	0	0	0	0	0	0	0	0	0	0	0	0	0	0	0	0	0	0	2	2	1	10	10	0	2	3	0	6	5	4	5	6	6	6	4	6	3	4	8	3	4	2
OTU23042	0	0	16	0	0	0	0	0	0	0	0	0	0	5	10	0	1	0	0	0	1	0	0	0	0	0	1	0	1	0	8	2	0	7	0	1	4	0	0	0	0	1	0	0	0	0	0	0	0
OTU203	0	0	0	0	1	1	1	0	3	0	0	1	0	0	0	0	0	1	5	0	1	0	3	0	1	0	0	0	0	0	0	0	1	0	0	0	0	0	0	2	2	0	2	0	0	0	0	0	0
OTU12457	0	0	0	0	0	0	0	0	0	0	0	1	0	0	0	0	0	0	0	1	0	0	0	0	0	0	0	0	0	0	0	1	0	0	1	0	0	1	0	1	2	2	147	24	0	3	3	0	1
OTU23335	0	0	0	0	0	0	0	0	0	0	0	0	0	0	0	0	0	0	0	0	0	0	0	0	0	2	1	0	0	1	0	0	1	35	0	0	0	0	0	0	0	0	0	0	1	9	1	5	19
OTU11087	8	0	28	0	0	0	0	0	0	0	3	0	0	8	2	0	2	0	0	3	0	0	0	0	0	2	3	8	0	2	0	1	2	1	0	26	20	0	0	0	2	4	0	0	2	1	1	0	0
OTU781	0	5	0	50	10	1	0	2	17	2	0	0	0	0	0	0	0	0	0	0	17	51	35	0	0	0	0	0	0	0	0	0	0	0	0	0	0	0	0	0	0	0	0	0	0	0	0	0	0
OTU10657	0	0	0	0	0	0	0	0	0	0	0	0	0	0	0	0	0	0	0	0	0	0	0	0	0	0	91	64	13	7	0	0	2	0	0	0	0	1	1	0	0	0	0	0	1	0	0	2	1
OTU23687	0	0	0	0	0	0	0	0	0	0	0	0	0	0	0	0	0	0	0	0	0	0	0	0	0	0	1	3	0	0	0	4	5	3	15	0	0	19	14	1	0	0	3	6	0	1	0	4	0
OTU8547	0	0	0	0	0	0	0	0	1	0	0	0	0	1	0	0	0	0	0	0	0	0	0	0	1	0	0	0	0	0	0	0	0	0	0	0	0	0	0	0	0	0	0	0	0	0	0	0	0
OTU21538	0	0	0	0	0	0	2	0	0	0	6	0	0	0	1	3	3	0	1	16	2	0	1	0	0	0	0	0	0	0	0	1	0	2	4	2	4	2	2	3	17	8	6	11	2	2	0	8	16
OTU22869	0	0	0	0	0	0	0	0	0	0	0	0	0	0	0	0	0	0	0	0	0	0	0	0	0	0	0	0	0	0	0	3	22	0	0	0	0	5	8	0	0	0	0	0	0	0	0	0	0
OTU23307	0	0	1	0	0	0	0	0	0	0	5	1	0	4	0	0	0	0	0	0	0	0	0	1	1	0	0	0	0	2	3	4	1	0	3	3	2	2	0	0	0	1	0	0	1	0	0	0	0
OTU12585	0	0	0	0	0	0	0	0	0	0	0	0	0	0	0	0	0	0	0	0	0	0	0	0	0	0	0	0	0	0	3	4	42	0	29	0	0	2	6	3	0	0	0	0	6	0	0	4	2
OTU406	0	0	0	0	0	0	0	0	0	1	6	1	1	8	6	7	4	7	21	0	0	0	0	0	0	0	0	0	0	0	0	0	0	0	0	0	0	0	0	0	0	1	0	0	0	0	0	0	0
OTU1766	13	0	1	0	0	0	0	1	0	4	2	0	0	1	1	0	0	0	1	8	0	0	0	0	0	0	1	0	0	1	6	0	0	4	0	0	1	0	0	1	1	1	0	1	0	1	0	0	0
OTU1838	0	0	0	0	0	0	0	0	0	0	0	0	0	0	0	0	0	0	7	0	0	0	0	0	0	7	4	0	2	3	0	0	0	7	0	0	3	0	0	2	1	0	0	0	7	22	14	24	31
OTU12223	0	0	0	0	0	0	0	0	0	0	0	0	0	0	0	1	0	0	0	1	0	0	0	0	0	33	4	11	8	6	0	0	0	3	15	1	7	6	6	4	4	2	4	3	6	13	14	6	6
OTU23881	0	0	0	0	0	0	0	0	0	0	0	0	0	0	0	0	0	0	0	0	0	0	0	0	0	0	0	0	2	4	0	6	6	0	0	1	0	4	3	3	1	0	5	1	6	0	0	0	0
OTU821	0	0	0	0	0	2	2	6	26	16	0	0	0	0	0	0	2	0	0	0	1	39	4	7	2	0	0	0	0	0	0	0	0	0	0	0	0	0	0	0	0	0	0	0	0	0	0	0	0
OTU6613	0	0	0	0	0	0	0	0	0	0	0	0	0	0	0	0	0	0	0	0	0	0	0	0	0	0	0	0	0	1	0	3	0	0	0	1	0	0	0	0	0	1	1	0	1	0	0	0	0
OTU23083	0	0	0	0	0	0	0	0	0	0	0	0	0	0	0	0	0	0	3	0	0	0	0	0	0	0	1	0	0	0	0	9	2	0	0	0	0	0	0	0	0	1	0	0	0	0	0	0	0
OTU22911	0	0	0	0	0	0	0	0	0	0	0	0	0	0	0	0	0	0	0	0	0	0	0	0	0	6	0	2	0	0	0	0	0	0	0	0	0	1	1	0	0	1	0	0	2	1	5	1	0
OTU140	3	0	4	0	0	1	1	1	0	0	2	0	5	2	4	0	0	0	0	5	1	0	0	0	0	0	0	0	0	1	0	0	0	2	0	1	1	0	0	0	0	0	1	0	0	0	0	0	0
OTU24223	0	0	0	0	0	0	0	0	0	0	0	0	0	0	0	0	0	0	0	0	0	0	0	0	0	0	0	0	0	0	0	0	0	0	0	0	0	0	0	0	0	0	0	0	0	4	0	0	1
OTU1512	3	0	0	0	1	1	1	0	2	0	5	1	2	0	1	1	1	0	0	3	0	0	0	1	0	0	0	0	0	0	0	0	1	2	1	0	1	0	1	2	0	1	0	0	0	1	0	0	0
OTU7795	0	0	0	0	0	1	0	0	0	0	2	1	0	3	2	4	2	2	10	2	1	0	1	0	0	0	0	0	0	0	0	0	1	6	18	9	2	0	0	28	4	8	1	1	7	0	0	2	2
OTU24104	0	0	0	0	0	0	0	0	0	0	0	0	0	0	0	0	0	0	0	0	0	0	0	0	0	0	0	0	1	0	0	24	0	1	0	0	0	1	3	0	0	0	0	0	0	1	0	0	0
OTU19058	0	0	2	1	2	0	0	0	0	0	1	0	0	0	0	0	1	2	2	4	0	0	0	0	1	0	0	0	0	0	0	0	0	0	0	0	0	0	0	0	0	0	0	0	0	0	0	0	0
OTU23263	0	0	0	0	0	1	0	0	0	0	0	0	0	0	0	1	0	0	0	0	0	0	0	0	0	2	7	3	9	19	0	0	1	9	0	3	2	0	0	11	19	12	1	0	0	2	0	1	2
OTU17419	0	0	0	0	0	0	0	0	0	0	0	0	0	0	0	0	0	0	0	0	0	0	0	0	0	1	0	0	1	0	0	8	13	0	4	3	1	6	8	1	0	0	0	0	0	0	2	1	0
OTU23882	0	0	0	0	0	0	0	0	0	0	0	0	0	0	0	0	0	0	0	0	0	0	0	0	0	0	0	0	2	3	0	6	14	0	8	4	11	4	2	8	3	4	2	0	36	0	1	2	1
OTU22706	0	0	0	0	0	0	0	0	0	0	0	0	0	0	0	0	0	0	0	0	1	5	0	1	1	0	0	0	0	0	0	2	0	1	1	3	3	0	0	2	0	0	0	0	4	1	1	2	5
OTU10687	0	0	0	0	0	0	0	0	0	0	0	0	0	0	0	0	0	0	0	0	0	0	0	0	0	1	4	2	2	2	0	0	1	4	0	1	0	0	0	4	11	2	5	2	5	6	7	13	11
OTU14847	0	0	0	0	0	0	0	0	0	0	0	0	0	0	0	1	0	0	0	0	0	0	0	0	1	0	0	0	0	0	1	0	0	0	0	0	0	0	0	0	0	0	0	0	0	0	0	0	0
OTU18446	0	0	0	0	0	0	0	0	0	0	0	0	0	0	0	0	0	0	0	0	0	0	0	0	0	8	11	4	2	2	0	0	6	0	4	2	2	5	6	2	1	1	4	4	3	2	0	1	1
OTU15644	0	0	0	0	0	0	0	0	0	0	0	0	0	0	0	0	0	0	0	0	0	0	0	3	2	0	0	0	0	0	0	0	0	0	0	0	0	0	0	0	0	0	0	0	0	0	0	0	0
OTU11969	0	0	0	0	0	0	0	0	0	0	0	0	0	0	0	0	0	0	0	0	0	0	0	0	0	0	0	0	0	0	0	3	4	8	10	0	0	9	6	7	0	1	1	0	1	0	0	1	0
OTU1285	6	0	1	0	1	3	4	1	0	2	9	4	3	2	4	2	1	2	0	17	0	2	1	0	0	0	0	0	1	0	1	2	0	4	0	6	2	1	0	1	3	3	1	1	0	0	0	1	1
OTU15021	0	0	0	0	0	0	0	1	36	0	0	0	0	0	0	0	0	0	0	0	0	0	0	1	0	0	0	0	0	0	0	0	0	1	0	3	3	0	1	0	0	0	0	0	0	0	1	0	0
OTU23820	0	0	0	0	0	0	0	0	0	0	0	0	0	0	0	0	0	0	0	0	0	0	0	0	0	0	0	0	0	0	0	2	2	0	0	0	0	0	0	0	0	1	0	1	0	0	0	1	0
OTU11193	0	0	0	0	0	0	0	0	0	0	0	0	0	0	0	0	0	0	0	0	0	0	0	0	0	0	0	0	0	0	0	0	0	0	0	0	0	0	0	1	0	0	0	0	4	1	1	6	9
OTU15100	0	0	0	0	0	0	0	0	0	0	0	0	0	0	0	0	0	0	0	0	0	0	0	1	0	0	0	0	0	0	0	1	0	0	0	1	1	0	0	0	0	0	0	0	0	0	0	0	0
OTU13671	0	0	0	0	0	0	0	0	0	0	0	0	0	0	0	0	0	1	0	0	0	0	0	0	0	0	0	0	1	0	0	0	0	0	0	0	0	0	0	0	0	0	0	0	0	0	0	0	0
OTU13158	2	0	1	0	0	0	0	0	0	0	0	0	0	0	0	0	0	0	0	1	0	0	0	0	0	1	1	0	0	1	1	0	0	7	2	2	2	1	1	1	27	17	1	4	2	0	1	2	4
OTU19388	0	0	2	0	0	0	0	0	2	0	5	0	0	1	0	0	1	0	0	6	2	0	0	0	3	0	0	0	0	0	0	0	0	0	0	0	0	0	0	0	0	1	0	0	0	0	0	0	1
OTU23302	0	0	0	0	0	0	0	0	0	0	0	0	0	0	0	0	0	0	0	0	0	0	0	0	0	0	0	0	0	0	0	2	8	1	4	8	22	5	4	9	1	1	2	1	7	3	0	0	1
OTU24786	0	0	0	0	0	0	0	0	0	0	0	0	0	0	0	0	0	0	0	0	0	0	0	0	0	0	0	0	0	0	0	0	3	0	0	0	0	0	0	1	4	3	2	3	2	0	1	8	9
OTU708	1	0	0	0	1	0	0	0	0	1	1	0	0	1	0	0	0	0	0	156	0	1	1	1	0	0	0	0	0	0	0	0	0	0	0	0	0	0	0	0	0	0	0	0	0	0	0	0	0
OTU119	0	1	4	0	0	0	0	0	0	0	0	1	0	0	1	0	0	0	0	0	0	0	0	0	0	0	0	0	0	0	0	1	0	0	0	0	0	0	0	0	0	0	0	0	0	0	0	0	0
OTU847	0	0	0	0	0	0	0	0	0	0	0	0	0	0	0	0	0	0	0	0	0	0	0	1	0	0	0	0	0	0	0	0	0	0	0	0	0	0	0	0	0	0	0	0	0	0	0	0	0
OTU11139	0	0	0	0	0	0	0	0	0	0	0	0	0	0	0	0	0	0	0	0	0	0	0	0	0	0	1	4	0	0	0	4	1	1	1	6	4	14	3	3	0	1	4	3	8	0	0	0	0
OTU24840	0	0	0	0	0	0	0	0	0	0	0	0	0	0	0	0	0	0	0	0	0	0	0	0	0	6	1	1	11	5	2	0	0	1	0	0	1	0	0	0	14	5	7	8	0	0	0	0	0
OTU23412	0	0	0	0	0	0	0	0	0	0	0	0	0	0	0	0	0	0	0	0	0	0	0	0	0	0	0	0	0	0	0	0	0	2	5	3	3	0	0	0	0	0	0	0	0	0	0	0	1
OTU21368	0	0	3	0	0	0	1	0	2	0	6	3	2	1	1	10	10	6	2	13	0	0	2	1	3	0	0	0	1	0	0	2	0	3	5	1	1	0	1	4	1	1	1	1	1	0	2	3	1
OTU15500	0	0	0	0	0	0	0	0	0	0	0	0	0	0	0	0	0	0	0	0	0	0	0	0	1	0	0	0	0	0	0	0	0	0	0	0	0	0	0	0	0	0	0	0	0	0	0	1	0
OTU12836	0	0	0	0	0	0	1	2	3	2	12	4	1	0	0	0	1	0	0	3	0	0	0	1	0	0	0	0	0	0	0	7	0	0	10	0	1	1	0	4	2	0	5	5	4	1	0	16	10
OTU24762	0	0	0	0	0	0	0	0	0	0	0	0	0	0	0	0	0	0	0	0	0	0	0	0	0	1	1	0	2	0	1	0	1	0	0	0	0	0	0	0	0	0	0	0	0	0	0	0	0
OTU12821	3	0	0	0	0	0	0	1	0	0	0	0	0	0	0	0	0	0	0	0	0	0	0	0	0	0	0	0	0	0	0	0	1	4	0	0	0	0	0	2	4	5	0	0	6	12	9	13	38
OTU10647	0	0	0	0	0	0	0	0	0	0	0	0	0	0	0	0	0	0	0	0	0	0	0	0	0	0	2	2	1	2	0	1	29	0	2	0	0	0	5	0	0	2	0	4	0	0	0	0	0
OTU8249	0	0	0	0	0	0	2	4	2	0	10	2	0	2	0	4	2	1	0	6	1	1	1	0	0	0	1	0	0	0	0	0	0	2	0	0	0	0	0	0	0	0	0	0	0	0	0	1	1
OTU8496	0	0	2	0	0	2	0	0	0	1	3	0	0	2	0	0	5	0	3	4	0	0	1	0	0	0	0	0	1	1	0	0	0	1	1	0	0	0	0	1	0	2	0	0	0	0	0	1	2
OTU11153	0	0	0	0	0	0	0	0	0	0	0	0	0	0	0	0	0	0	0	0	0	0	0	0	0	0	3	0	0	2	0	0	2	0	0	0	0	0	0	0	0	0	0	0	0	0	0	0	0
OTU22896	0	0	0	0	0	0	0	0	0	0	0	0	0	0	0	0	0	0	0	0	0	0	0	0	0	0	0	0	0	0	0	0	3	0	0	0	0	1	2	0	0	0	0	0	0	0	0	0	0
OTU15205	0	8	0	22	13	1	1	1	9	6	3	1	0	0	0	0	1	0	2	3	6	11	1	3	1	0	0	0	0	0	0	0	0	0	0	0	0	0	0	0	0	0	0	0	0	0	0	0	0
OTU657	0	0	0	0	0	0	0	0	0	0	1	0	0	0	1	0	0	0	1	2	1	0	0	0	0	0	0	0	0	0	0	0	1	0	0	3	0	0	0	0	2	2	0	0	0	1	0	0	2
OTU1793	0	0	0	0	0	0	3	0	1	2	3	3	2	2	0	0	5	3	4	21	2	0	3	1	1	0	0	1	0	1	0	3	0	0	3	4	1	0	1	0	0	0	0	0	1	0	1	0	2
OTU14879	0	0	0	0	0	0	0	0	0	0	0	0	0	0	0	0	0	0	0	0	0	0	0	0	2	0	0	0	0	0	0	0	0	0	0	0	0	0	0	0	0	0	0	0	0	0	0	0	0
OTU23829	0	0	0	0	0	0	0	0	0	0	0	0	0	0	0	0	0	0	0	0	0	0	0	0	0	0	0	0	0	0	0	0	0	0	0	0	0	0	0	1	0	0	0	0	0	2	1	0	0
OTU23368	0	0	0	0	0	0	0	0	0	0	0	0	0	0	0	0	0	0	0	0	0	0	0	0	0	0	0	1	0	0	11	1	16	1	6	0	0	5	6	0	0	0	10	7	0	0	0	0	0
OTU15697	0	0	0	0	0	0	0	0	0	0	0	0	0	0	0	0	0	0	0	0	0	0	1	0	0	0	0	0	0	0	0	0	0	0	0	0	0	0	0	0	0	0	0	2	0	0	0	0	0
OTU1978	0	0	0	0	0	0	0	0	2	0	1	0	0	0	0	3	0	4	0	1	0	0	1	0	0	0	0	0	0	0	0	0	1	0	0	0	0	0	0	1	0	0	0	0	0	0	2	0	0
OTU10	153	0	0	0	0	1	0	0	0	0	2	0	0	0	0	0	0	0	0	0	0	0	0	0	0	0	0	0	0	0	0	11	0	0	0	0	0	0	0	0	0	0	0	0	0	0	0	0	0
OTU12221	0	0	0	0	0	0	0	0	0	0	0	0	0	0	0	0	1	0	0	0	0	0	0	0	0	0	0	0	0	0	0	2	10	5	2	1	0	0	0	11	0	0	13	2	10	0	0	4	5
OTU23807	0	0	0	0	0	0	0	0	0	0	0	0	0	0	0	0	0	0	0	0	0	0	0	0	0	4	2	0	1	0	0	1	3	0	20	2	5	11	13	15	1	2	4	6	11	0	1	1	1
OTU10979	0	0	0	0	0	0	0	0	0	0	0	0	0	0	0	0	0	0	0	0	0	0	0	0	0	0	0	0	0	0	118	0	13	0	1	0	0	1	0	0	0	0	0	0	0	0	0	0	0
OTU691	0	1	5	0	0	0	0	0	0	0	2	0	0	3	4	0	0	0	0	6	0	0	0	0	0	3	2	1	1	1	0	0	0	2	0	9	6	0	0	0	7	5	1	1	1	0	1	0	0
OTU10815	0	0	10	0	0	0	0	0	0	0	0	0	0	0	0	0	0	0	0	0	0	0	0	0	0	0	1	0	1	0	0	0	0	4	0	1	1	0	1	0	3	2	0	0	21	11	12	20	13
OTU24630	0	0	4	0	0	0	0	0	0	1	0	0	0	2	0	2	0	1	1	6	2	2	0	1	0	6	4	3	2	0	0	0	1	2	2	0	0	0	0	3	4	1	1	1	0	5	3	4	3
OTU10103	0	0	0	0	0	3	0	1	1	0	2	0	1	0	0	0	0	0	0	0	0	0	0	0	0	0	1	0	0	1	0	0	0	1	10	3	2	3	1	7	1	2	16	4	0	2	1	38	4
OTU23364	0	0	1	0	0	0	1	0	0	0	0	0	0	4	0	0	0	0	0	0	0	0	0	0	0	0	0	0	0	0	2	0	0	0	0	0	0	1	0	1	1	0	1	0	9	1	0	1	4
OTU886	0	0	0	0	0	0	0	0	1	0	0	0	0	0	0	0	0	0	0	0	0	0	0	1	2	0	0	0	0	0	0	0	0	0	0	0	0	0	0	0	0	0	0	0	0	0	0	0	0
OTU22846	0	0	0	0	0	0	0	0	0	0	0	0	0	0	0	0	0	0	0	0	0	0	0	0	0	3	1	0	0	0	14	6	8	0	3	0	0	7	8	1	0	0	22	22	1	0	0	15	8
OTU24073	0	0	0	0	0	0	0	0	0	0	0	0	0	0	0	0	0	0	0	0	0	0	0	0	0	6	3	4	2	1	0	0	2	2	0	2	4	0	0	0	2	10	0	0	0	0	0	0	0
OTU23753	0	0	0	0	0	0	0	0	0	0	0	0	0	0	0	0	0	0	0	0	0	0	0	0	0	0	0	0	0	0	0	4	0	0	0	0	0	2	0	0	0	0	0	0	0	0	0	0	0
OTU23491	0	0	0	0	0	0	0	0	0	0	0	0	0	0	0	0	0	0	0	0	0	0	0	0	0	0	1	3	0	0	0	5	5	5	6	0	2	1	1	10	0	5	0	0	1	0	0	0	0
OTU24209	0	0	0	0	0	0	0	0	0	0	0	0	0	0	0	0	0	0	0	0	0	0	0	0	0	0	0	0	0	0	0	2	0	0	0	0	0	2	2	0	0	0	1	0	0	1	0	0	0
OTU12036	0	0	0	0	0	0	0	0	0	0	0	0	0	0	0	0	0	0	0	0	0	0	0	0	0	3	7	5	6	4	0	3	5	7	1	8	7	1	3	2	7	7	2	3	1	4	2	2	0
OTU16343	10	0	2	0	1	0	0	0	0	0	0	0	0	0	0	0	1	6	1	0	0	1	0	0	0	0	0	0	0	0	0	0	0	0	0	0	0	0	0	0	0	0	0	0	0	0	0	0	0
OTU7849	0	0	0	0	0	0	0	0	0	0	0	0	0	0	0	0	0	0	1	0	0	0	0	0	0	6	0	1	11	19	3	0	1	0	9	10	19	0	0	11	6	8	0	0	10	0	0	1	0
OTU23905	0	0	0	0	0	0	0	0	0	0	0	0	0	0	0	0	0	0	0	0	0	0	0	0	0	0	0	0	1	2	0	0	33	0	7	0	0	5	8	8	0	0	4	3	3	0	0	0	0
OTU13491	0	0	0	0	1	0	0	0	0	2	0	1	0	0	0	0	0	1	4	1	0	0	1	0	0	0	0	0	0	0	0	0	0	0	0	0	0	0	0	0	0	0	0	0	0	0	0	0	0
OTU12506	0	0	0	0	0	0	0	0	0	0	0	0	0	0	0	0	0	1	0	0	0	0	0	0	0	3	0	0	0	0	0	1	0	1	1	17	10	2	4	4	36	27	4	3	0	16	22	0	1
OTU10725	0	0	2	0	0	0	0	0	0	0	0	0	0	0	0	0	0	0	0	0	0	0	0	0	0	0	10	18	0	0	0	0	0	1	0	0	0	0	0	0	0	0	0	0	0	0	0	0	0
OTU23770	0	0	0	0	0	0	0	0	0	0	0	0	0	0	0	0	0	0	0	0	0	0	0	0	0	0	0	1	2	1	0	2	30	0	4	1	0	5	8	0	0	0	0	0	0	0	0	0	0
OTU13631	0	0	0	0	0	1	1	2	7	6	1	1	2	0	0	0	1	1	0	0	2	0	30	0	0	0	0	0	0	0	0	0	0	0	0	0	0	0	0	0	0	0	0	0	0	0	0	0	0
OTU10851	0	0	0	0	0	0	0	0	0	0	0	0	0	0	0	0	0	0	0	0	0	0	0	0	0	2	0	0	1	2	0	0	0	4	1	2	3	0	0	0	0	3	0	0	0	0	2	0	2
OTU13674	0	0	0	0	0	3	0	2	2	1	0	0	0	0	0	0	0	0	0	0	0	0	0	0	0	0	0	0	0	0	0	0	0	0	0	0	0	0	0	0	0	0	0	0	0	0	0	0	0
OTU364	6	0	0	0	0	0	0	0	0	0	1	0	0	1	1	0	1	1	3	4	0	0	0	1	0	0	0	0	0	0	1	3	0	0	0	0	0	0	0	0	0	2	0	0	0	0	0	0	0
OTU6844	0	0	0	0	0	0	0	0	0	0	0	0	0	0	0	0	0	0	0	0	0	0	0	0	0	0	0	0	0	0	0	0	0	2	0	2	0	0	1	0	0	0	0	0	0	1	0	0	0
OTU24246	0	0	0	0	0	0	0	0	0	0	0	0	0	0	0	0	0	0	0	0	0	0	0	0	0	0	0	0	0	0	0	5	5	0	0	0	0	6	6	0	0	0	1	0	0	0	0	0	0
OTU10654	0	0	0	0	0	0	0	0	0	0	0	0	0	0	0	0	0	0	0	0	0	0	0	0	0	2	3	4	0	1	28	0	4	8	0	1	0	1	2	0	0	0	0	0	0	0	0	0	0
OTU12652	0	0	0	0	0	0	0	0	0	0	0	0	0	0	0	0	0	0	0	0	0	0	0	0	0	9	3	9	6	11	0	0	5	3	4	1	2	1	5	6	5	6	4	0	6	10	9	1	2
OTU12225	0	0	0	0	0	0	0	0	0	0	0	0	0	0	0	0	0	0	0	0	0	0	0	0	0	0	0	1	0	0	0	0	8	0	15	0	0	25	7	9	0	1	27	2	6	0	0	0	0
OTU23912	0	0	0	0	0	0	0	0	0	0	0	0	0	0	0	1	0	0	0	0	0	0	0	0	0	0	0	0	0	0	0	1	4	0	0	0	0	0	0	0	0	0	0	0	0	1	0	0	0
OTU21093	0	0	0	0	0	0	0	0	0	0	3	0	0	0	2	0	0	0	0	0	0	0	0	0	0	0	0	0	0	0	0	0	1	0	6	5	5	7	15	9	10	3	16	13	7	0	4	2	5
OTU6965	0	0	0	0	0	0	0	0	0	0	0	0	0	0	0	0	0	0	0	0	0	0	0	0	0	0	0	1	0	0	0	2	0	0	0	0	0	1	0	1	0	0	0	0	0	0	0	0	0
OTU11259	0	0	0	0	0	0	0	0	0	0	0	0	0	0	0	0	0	0	1	0	0	0	0	0	0	8	0	0	4	0	0	2	0	20	7	16	12	9	6	4	1	3	0	3	1	0	0	0	0
OTU23248	0	0	0	0	0	0	0	0	0	0	0	0	0	0	0	0	0	0	0	0	0	0	0	0	0	0	15	10	0	2	0	3	17	2	23	0	1	5	8	0	0	0	0	0	0	0	0	0	0
OTU23565	0	0	0	0	0	0	0	0	0	0	0	0	0	0	0	0	0	0	0	0	0	0	0	0	0	0	0	0	1	0	0	0	24	3	1	0	4	4	3	0	1	0	1	1	0	1	2	0	0
OTU4188	0	0	0	0	0	0	0	0	0	0	0	0	0	0	0	0	0	0	0	0	0	0	0	0	0	0	0	0	0	0	4	7	5	0	5	1	0	2	4	1	0	0	3	9	0	0	0	3	3
OTU12485	0	0	0	0	0	0	0	0	0	0	0	0	0	0	0	0	0	0	0	0	0	0	0	0	0	0	0	0	0	0	0	5	22	1	4	0	1	4	2	0	0	0	3	7	3	1	0	2	2
OTU23275	0	0	0	0	0	0	0	0	0	0	0	0	0	0	0	0	0	0	0	0	0	0	0	0	0	0	0	0	0	0	21	28	1	0	0	0	0	4	1	0	0	0	0	0	0	0	0	0	1
OTU2544	0	4	4	0	6	0	0	0	0	1	0	0	0	0	1	0	0	0	0	4	1	0	1	0	0	2	0	1	0	2	0	0	1	1	1	2	0	1	0	0	0	0	0	0	0	0	0	0	0
OTU2431	0	0	0	0	0	0	0	0	0	0	0	0	0	0	0	0	0	0	0	0	0	0	0	0	0	0	3	3	0	1	0	0	6	0	1	5	4	1	0	17	7	4	6	13	5	1	1	4	2
OTU12586	0	0	0	0	0	0	0	0	0	0	0	0	0	0	0	0	0	0	0	0	0	0	0	0	0	0	0	0	0	1	3	0	14	0	26	0	0	0	6	11	0	0	0	0	5	0	0	3	1
OTU23786	0	0	0	0	0	0	0	0	0	0	0	0	0	0	0	0	0	0	0	0	0	0	0	0	0	0	0	0	33	17	1	1	15	0	6	0	0	21	26	2	0	0	1	0	1	0	0	1	0
OTU23188	0	0	0	0	0	0	0	0	0	0	0	0	0	0	0	0	0	0	0	0	0	0	0	0	0	0	0	0	0	0	0	1	0	0	0	0	0	16	16	0	0	0	0	0	0	1	0	0	0
OTU399	0	0	0	0	0	1	0	0	0	0	2	4	1	4	1	3	6	11	18	2	0	0	0	0	0	0	0	0	0	0	0	0	0	0	1	1	1	1	0	0	0	0	0	0	0	0	0	0	0
OTU900	0	0	0	0	0	0	0	0	0	0	0	0	0	0	0	0	0	0	0	0	0	0	0	1	1	0	0	0	0	0	0	0	0	0	0	1	0	0	0	0	0	0	0	0	0	0	0	0	0
OTU23124	0	0	0	0	0	0	0	0	0	0	0	0	0	0	0	0	0	0	0	0	0	0	0	0	0	5	1	1	0	0	0	0	8	6	1	0	0	9	5	21	0	0	6	5	4	0	0	2	0
OTU13392	2	0	3	0	0	2	1	3	0	0	7	0	0	0	1	0	8	0	0	9	0	0	0	1	1	0	0	0	0	0	0	1	0	1	2	0	1	0	1	0	0	0	0	0	0	0	0	0	0
OTU15516	0	0	0	0	0	0	2	1	0	1	0	0	0	0	0	0	0	0	0	1	7	13	2	1	0	0	0	0	0	1	1	0	0	0	0	0	0	0	0	0	0	0	0	0	0	0	0	0	0
OTU13704	0	0	0	0	0	3	2	2	5	2	0	0	0	0	0	0	0	0	0	0	0	0	0	0	0	0	0	0	0	0	0	0	0	0	0	0	0	0	0	0	0	0	0	0	0	0	0	0	0
OTU24218	0	0	0	0	0	0	0	0	0	0	0	0	0	0	0	0	0	0	0	0	0	0	0	0	0	0	0	0	6	6	0	0	18	0	5	1	2	17	23	9	9	1	5	7	7	0	0	0	0
OTU1911	0	1	1	0	0	0	0	0	0	0	0	0	0	0	0	2	3	0	3	2	0	0	0	0	0	0	0	0	0	1	0	0	0	0	0	0	0	0	0	0	0	0	0	0	0	0	0	0	0
OTU13278	0	0	0	0	0	0	0	1	0	0	0	0	0	0	0	0	2	0	2	0	0	0	0	0	0	1	0	0	0	0	5	0	0	0	2	2	0	0	0	0	2	3	0	1	0	0	0	0	1
OTU9695	0	0	0	0	0	1	0	0	2	2	7	0	0	0	0	0	0	0	0	0	0	0	0	0	0	0	0	0	0	0	3	0	3	0	7	0	1	0	3	4	0	2	6	17	10	0	0	11	12
OTU21507	0	0	0	0	0	0	1	0	0	0	3	0	0	0	1	1	3	0	0	13	3	3	1	0	0	0	2	0	0	1	0	0	0	3	0	1	0	0	0	1	0	4	0	0	1	2	0	0	2
OTU23580	0	0	0	0	0	0	0	0	0	0	0	0	0	0	0	0	0	0	0	0	0	0	0	0	0	0	0	1	0	1	0	2	16	0	0	0	0	1	0	0	0	0	0	0	0	2	0	0	0
OTU22855	0	0	0	0	0	0	0	0	0	0	0	0	0	0	0	0	0	0	0	0	0	0	0	0	0	0	0	0	0	0	0	8	0	0	0	0	0	0	0	0	0	0	0	0	0	0	0	0	0
OTU13286	0	0	0	0	0	0	0	0	0	0	0	0	0	0	0	0	0	0	0	0	0	0	0	0	0	8	2	2	20	23	2	0	18	0	3	0	0	0	0	4	0	0	8	9	0	0	0	0	0
OTU24775	0	0	0	0	0	0	0	0	0	0	0	0	0	0	0	0	0	0	0	0	0	0	0	0	0	0	0	0	0	0	0	0	0	0	0	0	0	0	0	0	0	0	0	0	0	0	0	0	0
OTU13401	12	0	4	0	0	0	0	1	0	0	0	0	0	3	0	1	3	2	0	9	1	1	1	0	0	0	0	0	0	1	0	0	0	4	3	1	0	1	0	7	0	1	2	2	2	0	0	4	3
OTU13338	0	0	0	0	0	1	1	2	0	0	5	4	0	0	3	0	3	0	0	7	0	0	2	0	0	2	0	0	0	0	0	1	1	0	2	0	1	1	0	2	0	0	1	0	0	0	0	1	2
OTU23216	0	0	0	0	0	0	0	0	0	0	0	0	0	0	0	0	0	0	0	0	0	1	0	0	0	0	0	0	0	1	0	4	9	0	5	0	0	0	1	9	0	1	1	0	59	0	0	0	0
OTU638	0	0	0	0	0	0	0	0	0	0	0	0	0	0	0	63	2	2	41	1	0	0	0	0	0	0	0	0	0	0	0	0	0	0	0	0	0	0	0	0	0	0	0	0	0	0	0	0	0
OTU22984	0	0	0	0	0	0	0	0	0	0	0	0	0	0	0	0	0	0	0	0	0	0	0	0	0	3	1	2	3	3	0	0	0	3	1	1	0	0	3	2	2	0	1	5	1	2	0	0	1
OTU23440	0	0	0	0	0	0	0	0	0	0	0	0	0	0	0	0	0	0	0	0	0	0	0	0	0	8	0	0	0	0	0	0	1	0	1	0	0	0	4	3	2	1	29	48	12	8	5	0	1
OTU24308	0	0	0	0	0	0	0	0	0	0	0	0	0	0	0	0	0	0	0	0	0	0	0	0	0	0	0	0	0	0	0	0	0	0	0	0	1	1	2	0	0	2	28	21	44	4	5	8	10
OTU12376	0	0	0	0	0	0	1	3	8	2	0	5	2	0	0	0	0	0	1	2	1	0	11	30	5	1	3	0	0	0	0	0	1	0	4	0	0	1	1	3	4	7	4	3	4	0	2	11	3
OTU9256	0	0	0	0	0	1	0	0	0	0	0	0	1	1	2	0	0	1	0	3	0	1	0	0	0	0	0	0	0	0	0	0	0	0	0	0	0	0	0	0	0	0	0	0	0	0	0	1	0
OTU12688	0	0	0	0	0	0	0	0	0	0	0	0	0	0	0	0	0	0	0	0	0	0	0	0	0	0	0	0	0	0	0	0	0	0	0	0	0	0	0	18	0	3	0	0	110	2	0	0	2
OTU13081	0	0	0	0	0	0	0	0	0	0	0	0	0	0	0	0	0	0	0	0	0	0	0	0	0	0	6	5	2	0	3	0	17	0	7	13	4	2	3	1	0	0	0	1	3	0	0	0	1
OTU10702	0	0	0	0	0	0	0	0	0	0	1	0	0	0	0	0	0	0	0	0	0	0	0	0	0	1	0	2	1	2	0	0	0	7	0	0	0	1	0	0	10	5	2	1	3	7	8	16	11
OTU876	3	0	0	0	0	5	0	0	0	0	0	0	0	0	0	0	0	1	0	0	0	0	0	0	1	0	0	0	0	0	0	0	0	2	0	0	0	0	1	0	0	0	0	0	0	0	0	0	0
OTU23392	0	0	0	0	0	0	0	0	0	0	0	0	0	0	0	0	0	0	0	0	0	0	0	0	0	0	0	0	0	0	0	0	0	0	0	0	0	0	0	0	0	0	0	0	0	2	0	0	0
OTU18938	0	0	0	0	0	0	0	0	0	0	0	0	0	0	0	0	0	0	0	0	0	0	0	0	0	0	0	0	0	0	0	0	15	0	0	1	0	3	0	0	0	0	3	3	0	0	0	9	5
OTU21317	0	0	0	0	0	0	0	0	0	0	0	0	1	0	0	0	0	0	0	0	0	0	0	0	0	4	3	4	12	6	5	1	2	0	6	1	0	2	1	5	3	2	0	4	3	0	0	1	3
OTU23936	0	0	0	0	0	0	0	0	0	0	0	0	0	0	0	0	0	0	0	0	0	0	0	0	0	0	0	0	0	0	0	0	0	0	0	0	0	0	0	0	0	0	0	0	0	0	0	0	0
OTU1622	0	0	0	0	0	8	41	8	9	10	0	2	1	0	0	9	42	0	0	0	0	0	7	3	4	0	0	0	0	0	0	0	0	0	0	0	0	0	0	0	0	0	0	0	0	0	0	0	0
OTU23363	0	0	0	0	0	0	0	0	0	0	0	0	0	0	0	0	0	0	0	0	0	0	0	0	0	0	0	0	0	0	0	0	12	0	0	0	0	22	12	0	0	0	3	2	0	1	0	2	4
OTU1505	0	1	0	0	0	0	0	0	0	0	0	0	0	0	0	2	0	1	0	2	0	0	0	0	0	0	1	0	0	0	0	0	4	3	0	0	0	0	0	0	0	0	0	0	0	0	0	0	1
OTU21560	0	1	0	0	0	1	0	2	0	4	3	3	0	0	0	0	3	0	0	6	0	0	0	0	0	0	0	0	0	0	0	0	0	4	2	5	0	0	0	6	3	6	1	0	4	1	1	8	6
OTU205	0	0	0	7	3	4	1	1	21	3	0	0	0	0	0	0	0	0	0	0	39	44	12	0	0	0	0	0	0	0	0	0	0	0	0	0	0	0	0	0	0	0	0	0	0	0	0	0	0
OTU14686	0	0	0	0	0	0	0	0	0	0	0	0	0	0	0	0	0	0	0	0	0	0	0	0	3	0	0	0	0	0	0	0	0	0	0	0	0	0	0	0	0	0	0	0	0	0	0	0	0
OTU24810	0	0	0	0	0	0	0	0	0	0	0	0	0	0	0	0	0	0	0	0	0	0	0	0	0	0	0	0	0	0	0	0	0	0	0	0	0	0	0	0	0	0	0	0	0	0	0	0	0
OTU11712	0	0	0	0	0	0	0	0	0	0	0	0	0	0	0	0	0	0	0	0	0	0	0	0	0	0	0	0	0	0	0	0	0	0	1	0	0	0	0	1	0	0	0	0	0	0	0	0	0
OTU13694	0	0	0	0	0	0	0	0	0	0	0	0	0	0	0	0	0	0	0	0	0	0	0	0	0	0	0	0	0	0	0	0	0	0	0	0	0	0	0	0	0	0	0	0	0	0	0	0	0
OTU10791	5	0	0	0	0	0	0	0	0	0	0	0	0	0	0	0	0	0	0	0	0	0	0	0	0	1	8	6	4	6	0	1	11	0	5	0	0	7	8	3	1	1	5	5	12	0	2	0	0
OTU10877	0	0	0	0	0	0	0	0	0	0	0	0	0	0	0	0	0	0	0	0	0	0	0	0	0	0	0	0	1	0	0	6	33	0	8	1	3	3	6	12	0	0	0	0	0	0	0	0	0
OTU13064	0	0	0	0	0	0	0	0	0	0	0	0	0	0	0	0	0	0	0	0	0	0	0	0	0	0	0	0	0	0	0	0	0	0	1	0	4	0	0	0	0	0	0	0	0	1	0	0	0
OTU11785	0	0	0	0	0	0	0	0	0	0	0	0	0	0	0	0	0	0	0	0	0	0	0	0	0	2	0	0	0	1	0	0	20	5	1	1	1	1	2	1	0	0	6	7	0	0	1	1	0
OTU10927	0	0	0	0	0	0	0	0	0	0	0	0	0	0	0	0	0	0	0	0	0	0	0	0	0	0	0	0	0	0	0	1	9	0	38	1	2	0	0	0	0	0	0	0	0	0	0	0	0
OTU13468	0	0	1	0	0	0	0	0	0	0	0	0	0	0	0	0	0	0	0	106	1	1	0	0	0	0	0	0	0	0	0	0	0	0	0	0	0	0	0	0	0	0	0	0	0	0	0	1	0
OTU24516	0	1	0	0	0	0	0	0	0	0	0	0	0	0	0	0	0	1	0	0	0	0	0	0	1	1	0	0	0	0	0	0	1	5	0	0	0	0	0	0	0	0	0	0	2	8	1	20	18
OTU10500	0	0	0	0	0	0	1	0	0	0	0	0	0	0	0	0	0	0	0	0	0	0	0	0	0	3	1	3	0	3	0	0	0	1	0	2	3	0	1	1	0	1	0	1	9	7	11	17	8
OTU1918	0	0	1	0	0	0	0	0	0	0	6	0	0	2	0	0	0	0	0	14	0	0	0	0	0	1	0	0	0	0	0	3	1	3	0	0	2	1	1	0	0	0	0	0	0	0	0	0	0
OTU12625	0	0	0	0	0	0	0	0	0	0	0	0	0	0	0	0	0	0	0	0	0	0	0	1	0	0	0	0	0	0	0	0	0	0	0	0	0	0	0	0	0	0	0	0	0	1	0	0	0
OTU12822	0	0	0	0	0	0	0	0	0	0	0	0	0	0	0	0	0	0	0	0	0	0	0	0	0	1	0	0	0	1	0	0	0	2	0	0	1	0	0	10	1	1	0	2	4	0	0	18	10
OTU23917	0	0	0	0	0	0	0	0	0	0	0	0	0	0	0	0	0	0	0	0	0	0	0	0	0	0	0	0	0	0	0	0	9	0	0	0	0	9	9	0	0	0	0	0	0	0	0	0	0
OTU23836	0	0	0	0	0	0	2	1	3	0	0	1	0	0	1	0	0	0	0	3	2	0	0	0	0	1	0	0	0	0	0	0	1	1	0	0	0	0	0	0	0	1	0	0	0	0	0	1	3
OTU16447	0	0	0	0	0	0	1	0	0	0	1	0	0	0	0	0	1	0	3	0	0	0	0	0	0	1	0	0	5	5	23	0	1	0	0	1	2	1	0	1	0	0	0	0	1	0	0	0	1
OTU10710	0	0	0	0	0	0	0	0	0	0	0	0	0	0	0	0	0	0	0	0	0	0	0	0	0	11	31	25	15	6	0	0	2	0	0	0	0	0	0	0	0	0	0	0	0	0	0	0	0
OTU10593	0	0	0	0	0	0	0	0	0	0	0	0	0	0	0	0	0	0	0	0	0	0	0	0	0	7	8	3	13	11	0	1	2	5	1	0	0	10	16	1	0	0	0	0	1	0	0	0	0
OTU23656	0	0	0	0	0	0	0	0	0	0	0	0	0	0	0	0	0	0	0	0	0	0	0	0	0	0	0	1	0	0	0	3	8	0	0	0	0	3	5	0	0	0	0	0	6	0	0	0	0
OTU23176	0	0	0	0	0	0	0	0	0	0	0	0	0	0	0	0	0	0	0	0	0	0	0	0	0	0	0	0	0	0	0	2	0	1	0	0	0	0	0	0	0	0	0	0	0	0	0	0	0
OTU23393	0	0	0	0	0	0	0	0	0	0	0	0	0	0	0	0	0	0	0	0	0	0	0	0	0	1	0	0	0	0	0	0	0	1	0	0	0	0	0	1	2	1	0	0	1	2	0	10	18
OTU10933	0	0	0	0	0	0	0	0	0	0	0	0	0	0	0	0	0	0	0	0	0	0	0	0	0	12	0	1	0	0	0	1	10	0	0	1	1	5	2	1	1	0	2	1	1	4	2	0	0
OTU194	0	0	0	0	0	1	0	0	0	0	0	0	0	2	0	0	0	0	0	0	0	0	0	0	2	1	0	0	0	0	0	0	0	1	0	0	1	0	1	2	5	1	1	0	0	0	0	0	0
OTU11188	0	0	0	0	0	0	0	0	0	0	0	0	0	0	0	0	0	0	0	0	0	0	0	0	0	0	1	0	0	0	2	0	3	0	0	0	0	0	0	0	0	0	0	0	0	0	0	0	0
OTU14820	0	0	0	0	0	1	0	0	0	0	0	0	0	0	0	0	0	0	1	0	0	0	0	1	0	0	0	0	0	0	0	0	0	0	0	0	0	0	0	0	0	0	0	0	0	0	0	0	0
OTU11183	0	0	0	0	0	0	0	0	0	0	0	0	0	0	0	0	1	0	0	0	0	0	0	0	0	1	1	0	0	0	0	0	7	0	1	0	0	2	0	21	0	1	0	0	22	0	0	0	0
OTU24845	0	0	0	0	0	0	0	0	0	0	0	0	0	0	0	0	0	0	0	0	0	0	0	0	0	3	2	0	2	1	0	0	0	0	0	1	1	0	0	0	2	1	0	0	0	2	4	8	0
OTU10660	0	0	4	0	0	0	0	0	0	0	1	0	0	0	5	0	2	0	1	1	0	0	0	0	0	2	4	1	2	3	0	0	0	2	2	1	6	2	1	0	4	5	0	0	0	2	2	0	1
OTU17601	0	0	2	0	0	0	1	0	1	0	2	3	1	7	4	5	4	2	7	0	2	1	0	0	0	0	0	0	0	0	0	0	0	5	0	13	6	0	0	6	4	10	0	0	6	2	0	0	4
OTU24153	0	0	0	0	0	0	0	0	0	0	0	0	0	0	0	0	0	0	0	0	0	0	0	0	0	0	0	0	0	0	3	6	10	0	0	0	0	0	1	0	0	0	0	0	0	0	0	0	0
OTU5129	0	0	0	0	0	0	0	0	0	0	0	0	0	0	0	44	63	12	11	1	0	0	0	0	0	0	0	0	0	0	0	0	0	0	0	0	0	0	0	0	0	0	0	0	0	0	0	0	0
OTU11135	0	0	0	0	0	0	0	0	0	0	0	0	0	0	0	0	0	0	0	0	0	0	0	0	0	0	0	0	0	0	1	3	0	0	0	0	0	0	0	0	0	0	0	0	0	0	0	0	0
OTU112	0	1	9	0	1	0	0	0	0	0	1	2	0	10	2	1	10	0	10	4	1	0	0	2	1	0	1	1	0	0	0	1	0	0	1	3	4	1	0	2	0	1	0	0	0	0	0	1	0
OTU2495	6	1	3	0	0	0	0	0	0	0	0	0	0	0	0	0	1	2	1	3	0	5	0	0	0	0	0	0	0	0	0	0	0	1	0	1	0	0	0	0	0	0	0	0	0	0	0	0	0
OTU24026	0	0	0	0	0	0	0	0	0	0	0	0	0	0	0	0	0	0	0	0	0	0	0	0	0	0	0	0	0	0	0	0	19	0	1	0	0	0	0	0	0	0	0	0	0	5	0	0	1
OTU23082	0	0	0	0	0	0	0	0	0	0	0	0	0	0	0	0	0	0	0	0	0	0	0	0	0	0	0	0	0	0	0	6	8	0	0	3	1	1	0	0	0	0	0	0	0	0	0	0	0
OTU214	0	0	0	0	0	0	0	0	0	0	0	0	1	0	0	0	0	0	0	0	0	0	0	1	0	0	0	0	0	0	0	0	0	0	0	0	0	0	0	0	0	0	0	0	0	0	0	0	0
OTU24804	0	0	0	0	0	0	0	0	0	0	0	0	0	0	0	0	0	0	0	0	0	0	0	0	0	0	2	0	1	0	0	0	11	8	0	0	0	0	0	0	4	1	2	2	0	0	1	11	6
OTU12811	0	0	0	0	0	0	0	0	0	0	0	0	0	0	0	0	0	0	0	4	0	0	0	0	0	0	1	0	0	0	0	0	0	2	0	0	0	0	2	0	0	0	1	0	0	0	0	0	0
OTU12732	0	0	0	0	0	0	0	0	0	0	0	0	2	1	0	0	0	0	0	4	0	0	0	0	0	0	2	2	0	1	2	0	0	0	2	10	10	0	0	0	2	1	5	6	3	0	0	10	3
OTU2082	8	0	0	0	0	0	3	0	0	0	1	0	0	0	1	0	1	3	3	1	0	0	1	0	0	0	0	0	0	0	0	0	0	0	0	0	0	0	0	0	0	0	1	0	0	0	1	0	0
OTU384	0	0	0	0	0	2	1	0	0	1	2	0	0	3	5	1	1	22	18	11	0	0	0	1	0	0	0	0	1	0	3	0	0	2	5	0	1	0	0	0	2	1	0	2	0	0	1	1	0
OTU15331	0	0	0	0	0	0	0	0	0	0	0	0	0	0	0	0	0	0	0	0	0	0	0	1	0	0	0	0	0	0	0	0	0	0	0	0	0	0	0	0	0	0	0	0	0	0	0	0	0
OTU383	0	0	2	0	0	0	0	0	0	0	0	0	0	0	0	0	0	1	0	0	0	0	0	0	0	1	2	0	10	22	10	0	1	4	0	3	3	0	0	0	0	0	0	1	1	0	0	0	1
OTU9529	0	1	0	0	0	1	0	0	0	0	1	1	1	1	1	0	0	0	0	2	1	2	0	0	0	0	0	0	0	0	0	3	0	4	1	2	0	1	0	1	6	3	0	1	3	1	0	5	0
OTU662	0	0	0	0	0	1	1	0	2	0	3	1	0	2	0	4	1	0	2	30	0	1	4	2	4	0	0	0	0	0	0	0	0	0	3	1	2	0	0	1	0	0	0	0	0	0	0	0	0
OTU15403	0	0	0	0	0	0	0	0	0	0	0	0	0	0	0	3	0	0	0	0	0	0	0	0	0	0	0	0	0	0	0	0	0	0	0	0	0	0	0	0	0	0	0	0	0	0	0	0	0
OTU13510	2	0	10	0	0	0	0	0	0	0	0	0	0	0	0	0	0	0	1	1	0	0	0	0	0	0	0	0	0	0	0	0	0	0	0	0	1	0	0	0	0	0	0	0	0	0	0	0	0
OTU18472	8	0	0	0	1	0	0	0	0	0	0	0	1	0	0	0	0	2	4	0	0	0	0	0	0	0	0	0	0	0	0	0	0	1	0	0	0	0	0	0	0	0	0	1	0	0	0	0	0
OTU22831	0	0	0	0	0	0	0	0	0	0	0	0	0	0	0	0	0	0	0	0	0	0	0	0	0	0	0	1	0	0	0	0	0	0	1	1	0	0	0	0	0	0	0	0	1	0	0	0	0
OTU16935	0	0	0	0	0	0	0	0	0	1	1	0	0	3	0	0	0	0	1	6	0	0	1	0	0	0	0	0	1	0	0	0	1	3	0	0	0	0	0	2	3	2	0	0	0	0	0	4	4
OTU21910	0	0	1	0	0	0	0	0	0	0	1	0	0	0	0	0	1	0	0	1	0	0	0	0	0	0	1	0	0	0	0	0	0	1	0	0	0	0	0	1	4	5	0	3	0	1	2	1	0
OTU23182	0	0	0	0	0	0	0	0	0	0	0	0	0	0	0	0	0	0	0	0	0	0	0	0	0	0	0	0	0	0	2	12	1	0	2	0	0	2	0	0	0	0	2	4	0	1	0	13	1
OTU1422	0	0	1	0	0	0	0	1	0	0	0	0	0	0	0	0	3	2	5	4	0	0	1	0	2	0	0	0	0	0	0	1	0	2	0	0	0	0	1	1	0	2	0	0	0	0	0	0	1
OTU23576	0	0	0	0	0	0	0	0	0	0	0	0	0	0	0	0	0	0	0	0	0	0	0	0	0	0	0	0	0	0	0	0	0	0	0	0	0	0	0	0	0	0	0	0	0	0	0	0	0
OTU22891	0	0	0	0	0	0	0	0	0	0	0	0	0	0	0	0	0	0	0	0	0	0	0	0	0	0	0	2	0	0	0	11	1	0	0	0	0	0	0	0	0	0	0	0	0	0	0	0	0
OTU23077	0	0	0	0	0	0	0	0	0	0	0	0	0	0	0	0	0	0	0	0	0	0	0	0	0	2	3	1	0	0	0	1	18	1	3	0	1	1	3	4	0	1	2	1	1	0	0	0	0
OTU12846	0	0	0	0	0	1	0	0	0	1	17	4	0	0	0	0	4	0	0	21	0	0	0	0	2	0	0	0	0	0	0	0	3	0	7	0	0	1	2	11	0	0	3	4	5	0	0	24	10
OTU874	0	0	0	0	0	0	0	0	0	0	1	0	0	0	0	0	0	0	0	0	4	13	0	46	44	0	0	0	0	0	0	0	0	0	0	0	0	0	0	0	0	1	0	0	0	0	0	0	0
OTU12825	0	0	0	0	0	0	0	0	0	0	0	0	0	0	0	0	1	0	0	0	0	0	0	0	0	1	0	0	0	0	0	1	4	0	28	5	7	6	11	14	0	0	0	2	4	0	0	0	0
OTU10674	0	0	0	0	0	0	0	0	0	0	0	0	0	0	0	0	0	0	0	0	0	0	0	0	0	1	21	31	15	34	0	0	0	4	0	1	12	0	0	0	0	0	0	0	0	0	0	0	0
OTU14772	0	0	0	0	0	0	0	0	0	0	0	0	0	0	0	0	0	0	0	0	0	0	0	1	0	0	0	0	0	0	0	0	0	0	0	0	0	0	0	0	0	0	0	0	0	0	0	0	0
OTU24309	0	0	0	0	0	0	0	0	0	0	0	0	0	0	0	0	0	0	0	0	0	0	0	0	0	0	0	0	0	0	1	3	9	0	5	0	1	1	0	2	0	0	4	1	0	1	1	0	0
OTU23249	0	0	0	0	0	0	0	0	0	0	0	0	0	0	0	0	0	0	0	0	0	0	0	0	0	0	0	0	0	0	0	7	2	0	0	0	0	0	0	0	0	0	0	0	0	0	0	0	0
OTU20788	0	0	0	0	0	0	0	0	0	0	0	1	0	0	0	0	0	0	0	1	0	0	0	0	0	1	0	0	0	0	0	2	0	1	1	0	0	0	0	0	0	0	1	0	1	0	0	12	4
OTU15447	0	0	0	0	0	0	0	0	0	0	0	0	0	0	0	0	0	0	0	0	0	0	0	1	0	0	0	0	0	0	0	0	0	0	0	0	0	0	0	0	0	0	0	0	0	0	0	0	0
OTU467	0	0	0	0	0	0	0	0	0	0	0	0	0	0	0	1	0	0	0	0	0	0	0	0	0	0	0	0	5	1	0	0	2	15	0	0	0	0	0	4	3	2	0	6	0	0	0	1	5
OTU10559	0	0	0	0	0	0	0	0	0	0	0	0	0	0	0	0	0	0	0	0	0	0	0	0	0	6	4	1	1	2	0	0	36	0	0	0	0	10	16	1	0	0	1	0	2	0	0	1	1
OTU10582	0	0	0	0	0	0	0	0	0	0	0	0	0	0	0	0	0	0	0	0	0	0	0	0	0	3	1	0	0	0	0	5	6	0	2	1	1	5	9	7	0	0	1	2	1	0	1	0	1
OTU15020	0	0	0	0	0	0	0	0	0	0	0	0	0	0	0	0	0	0	0	0	0	0	0	4	0	0	0	0	0	0	0	0	0	0	0	0	0	0	0	0	0	0	0	0	0	0	1	0	0
OTU10756	0	0	0	0	0	0	0	0	0	0	0	0	0	0	0	0	0	0	0	0	0	0	0	0	0	0	0	0	0	0	0	0	1	0	0	0	0	0	0	0	0	0	0	0	0	1	0	0	0
OTU5288	0	0	0	0	0	0	0	0	0	0	2	1	0	1	0	2	2	3	9	0	0	0	0	0	0	0	0	0	0	0	0	0	2	2	4	7	2	2	2	1	0	3	1	1	0	9	5	2	0
OTU8985	3	1	1	0	0	0	0	0	0	0	5	1	0	1	1	1	0	1	0	7	4	0	0	0	0	0	0	0	0	0	6	0	0	3	1	0	0	0	0	3	1	1	0	0	1	0	0	1	0
OTU19417	0	0	0	0	0	0	0	0	0	0	0	0	0	0	0	0	0	2	0	0	0	0	0	0	0	0	0	0	0	0	0	0	0	0	0	0	0	0	0	0	0	0	0	0	0	0	0	0	0
OTU10784	0	0	0	0	0	0	0	0	0	0	0	0	0	0	0	0	0	0	0	0	0	0	0	0	0	1	2	2	6	2	0	1	2	0	3	25	15	0	3	1	3	8	2	1	0	0	0	0	0
OTU12284	0	0	0	0	0	0	0	0	0	0	0	0	0	0	0	0	0	0	0	0	0	0	0	0	0	0	0	0	35	36	0	1	1	0	0	0	0	0	1	0	1	0	3	9	0	0	0	1	3
OTU15831	0	0	0	0	0	0	0	0	0	0	0	0	0	0	0	0	0	0	0	0	0	0	0	0	0	0	0	0	0	0	0	0	0	0	0	0	0	0	0	0	0	0	0	0	0	0	0	0	0
OTU22583	0	0	0	0	0	0	0	0	0	0	0	0	0	0	0	0	0	0	0	0	0	0	0	0	0	0	3	1	0	0	0	0	4	1	1	0	0	2	1	0	14	12	1	6	8	5	3	9	7
OTU13617	0	7	0	40	24	0	0	0	4	0	0	0	0	0	0	0	0	0	0	0	2	3	0	1	0	0	0	0	0	0	0	0	0	0	0	0	0	0	0	0	0	0	0	0	0	0	0	0	0
OTU10729	0	0	0	0	0	0	0	0	0	0	0	0	0	0	0	0	0	0	0	0	0	0	0	0	0	6	5	5	10	10	0	1	8	0	1	0	0	6	4	14	0	0	4	5	2	0	0	0	0
OTU11450	0	0	0	0	0	0	0	0	0	0	0	0	0	0	0	0	0	0	0	0	0	0	0	0	0	1	0	0	0	1	1	1	6	0	12	0	0	3	7	0	0	0	9	10	1	0	0	0	1
OTU19927	2	0	0	0	0	0	1	0	0	2	5	0	0	1	0	1	4	2	1	4	0	1	0	0	0	0	0	0	0	0	0	0	0	0	1	2	1	0	1	0	2	2	0	0	0	0	0	1	0
OTU20077	0	0	0	0	0	0	0	1	0	0	1	0	0	1	1	8	2	0	0	0	0	0	1	0	0	0	3	1	0	1	0	1	0	2	12	0	0	1	2	6	0	0	0	4	5	0	0	0	2
OTU12847	0	0	0	0	0	0	0	0	0	0	0	0	0	0	0	0	0	0	5	0	0	0	0	0	0	0	0	0	0	0	0	0	0	0	0	0	0	0	0	0	0	0	0	0	0	0	0	1	5
OTU13754	0	0	0	0	0	0	0	0	0	0	0	0	0	0	0	0	1	0	0	0	0	0	0	0	0	0	0	0	0	0	0	0	5	0	0	0	0	47	52	0	0	0	5	5	0	0	0	2	1
OTU22589	0	0	2	0	0	0	0	0	1	0	0	0	1	0	2	0	1	0	1	1	1	1	1	0	1	0	1	0	0	0	0	0	0	2	0	0	0	0	0	0	3	1	0	0	1	0	1	6	2
OTU695	0	0	0	0	0	1	1	0	0	0	1	0	0	0	2	0	0	0	0	1	0	0	0	0	0	0	0	0	0	0	0	0	0	4	1	2	2	0	0	0	0	0	0	0	0	0	0	0	1
OTU23411	0	0	0	0	0	0	0	0	0	0	0	0	0	0	0	1	0	0	0	0	0	0	0	0	0	1	0	3	5	4	1	0	8	0	4	17	15	13	12	1	1	2	3	9	0	0	0	5	4
OTU23731	0	0	0	0	0	0	0	0	0	0	0	0	0	0	0	0	0	0	0	0	0	0	0	0	0	0	0	0	0	0	0	0	0	0	1	0	1	0	0	0	1	0	0	0	0	0	0	0	1
OTU15070	0	0	0	0	0	0	0	0	0	0	0	0	0	0	0	0	0	4	0	0	0	0	1	0	0	0	0	0	0	0	0	0	0	0	0	0	0	0	0	0	0	0	0	0	0	0	0	0	0
OTU24769	0	0	0	0	0	0	0	0	0	0	0	0	0	0	0	0	0	0	0	0	0	0	0	0	0	0	0	0	0	0	0	0	0	0	0	0	0	0	0	0	0	0	0	0	0	0	0	0	0
OTU10818	0	0	0	0	0	0	0	0	0	0	0	0	0	0	0	0	0	0	0	0	0	0	0	0	0	0	0	0	8	0	0	0	14	1	10	15	15	0	2	2	1	2	0	0	0	0	0	1	0
OTU23072	0	0	0	0	0	0	0	0	0	0	0	0	0	0	0	0	0	0	0	0	0	0	0	0	0	0	0	0	0	0	0	0	0	0	0	0	0	0	0	0	0	0	0	0	0	0	0	0	0
OTU23125	0	0	0	0	0	0	0	0	0	0	0	0	0	0	0	0	0	0	0	0	0	0	0	0	0	0	0	0	0	0	0	19	0	0	0	0	0	0	0	0	0	0	0	0	0	0	0	0	0
OTU10668	0	0	0	0	0	0	0	0	0	0	0	0	0	0	0	0	0	0	0	0	0	0	0	0	0	0	56	48	1	1	0	0	0	0	0	0	0	0	0	0	0	0	0	0	1	0	0	0	0
OTU23952	0	0	0	0	0	0	0	0	0	0	0	0	0	0	0	0	0	0	0	1	0	0	0	0	0	0	0	0	0	0	0	0	0	0	0	0	0	0	0	0	0	0	0	0	0	0	0	0	0
OTU24292	0	0	0	0	0	0	0	0	0	0	0	0	0	0	0	0	0	0	0	0	0	0	0	0	0	0	0	0	0	2	0	7	17	0	0	0	0	1	0	0	0	0	0	0	0	0	0	0	0
OTU15261	0	0	1	0	0	1	0	0	0	0	1	0	0	0	0	2	2	0	3	26	0	0	3	0	0	0	0	0	0	0	0	0	0	0	0	0	0	0	0	0	0	0	0	0	0	0	0	0	1
OTU13870	0	2	5	0	0	2	0	0	0	0	3	1	0	1	0	2	10	0	1	1	3	2	3	0	0	0	0	0	0	0	0	0	0	0	0	0	0	0	0	0	0	0	0	0	0	0	0	0	0
OTU14762	0	0	0	0	0	0	0	0	0	0	0	0	0	0	0	0	0	0	0	0	0	0	0	0	0	1	5	1	0	2	0	0	0	13	0	1	4	3	2	0	2	1	0	0	2	0	0	1	0
OTU10673	0	0	0	0	0	0	0	0	0	0	0	0	0	0	0	0	0	0	0	0	0	0	0	0	0	1	37	23	4	34	0	0	0	1	0	0	3	3	0	0	0	0	4	1	1	0	0	2	0
OTU24065	0	0	1	0	0	0	0	0	0	0	0	0	0	0	0	0	0	0	0	0	0	0	0	0	0	1	0	0	0	0	0	1	1	0	0	0	0	0	1	6	1	1	2	0	2	5	4	0	0
OTU712	1	0	2	0	0	0	0	0	0	0	0	0	0	0	0	0	1	0	0	0	2	1	0	0	0	1	1	0	0	0	0	1	0	1	0	0	0	0	0	0	0	0	0	0	0	0	0	1	0
OTU20062	0	0	0	0	1	0	0	0	0	0	0	0	0	0	0	0	0	0	12	0	0	0	0	0	0	0	0	0	0	0	0	0	0	0	0	0	0	0	0	0	0	0	0	0	0	0	0	0	0
OTU729	0	0	0	0	0	0	0	0	0	0	1	1	0	0	0	1	4	0	3	6	0	0	1	0	0	0	0	0	0	0	0	0	0	1	1	0	0	0	0	1	0	0	0	2	3	0	0	2	1
OTU23599	0	0	0	0	0	0	0	0	0	0	0	0	0	0	0	0	0	0	0	0	0	0	0	0	0	0	0	0	0	0	0	1	2	4	0	1	3	2	3	1	0	0	8	7	0	0	0	0	0
OTU24241	0	0	0	0	0	0	0	0	0	0	0	0	0	0	0	0	0	0	0	0	0	0	0	0	0	0	3	0	0	0	0	3	0	0	0	0	0	0	0	0	0	0	0	0	0	1	0	0	0
OTU10678	0	0	1	0	0	0	0	0	0	0	0	0	0	0	0	0	0	0	0	0	0	2	0	0	0	0	0	0	0	0	0	1	0	1	0	0	0	0	0	0	0	0	0	0	0	0	0	0	1
OTU210	5	0	4	0	0	1	2	0	3	1	0	0	0	0	1	0	0	0	0	1	1	3	1	0	0	0	0	0	0	0	0	1	0	0	0	0	0	0	0	0	0	0	0	0	0	0	0	0	0
OTU20993	0	0	0	0	0	0	0	0	0	0	0	0	0	0	0	0	0	0	0	0	0	0	0	0	0	0	0	0	0	0	0	1	12	0	1	0	0	7	1	2	0	1	0	1	0	0	0	0	1
OTU16573	0	0	0	0	0	0	0	0	0	0	0	0	0	0	0	0	0	0	0	0	0	0	0	0	0	3	0	0	0	2	1	1	6	2	11	0	4	14	7	2	0	0	4	7	5	0	0	5	3
OTU804	8	0	0	0	0	2	0	0	1	0	73	0	0	0	0	0	0	0	0	0	0	0	9	0	0	0	0	0	0	0	0	0	0	0	0	0	0	0	0	0	0	0	0	0	0	0	0	0	0
OTU20538	0	0	0	0	0	0	0	0	0	0	0	0	0	0	0	0	0	0	0	0	0	0	0	0	0	3	0	0	0	0	0	0	9	0	4	10	4	14	14	1	1	0	1	1	0	0	0	0	0
OTU12638	0	0	0	0	0	0	0	1	0	0	0	0	0	0	0	0	0	0	0	0	0	0	0	0	0	2	2	0	1	0	0	5	10	6	1	1	1	2	3	1	1	0	0	0	0	7	8	1	0
OTU12045	0	0	0	0	0	0	0	0	0	0	0	0	0	0	0	0	0	0	0	0	0	0	0	0	0	0	0	1	0	0	0	1	13	1	0	7	3	8	1	0	0	0	0	0	3	0	0	0	1
OTU6733	13	0	0	0	0	0	0	0	0	0	0	0	0	0	0	0	0	0	0	0	0	0	0	0	0	0	0	0	0	0	0	0	0	0	0	0	0	0	0	0	0	0	0	0	0	0	0	0	0
OTU8351	0	0	0	0	0	0	0	0	0	0	1	0	0	2	0	1	0	1	2	6	1	0	1	0	0	0	0	0	0	0	1	0	0	1	0	0	0	0	0	2	3	1	1	1	1	0	0	6	7
OTU12877	0	0	0	0	0	0	0	0	0	0	0	0	0	0	0	0	0	0	0	0	0	0	0	0	0	0	0	0	0	0	0	0	0	0	0	0	0	0	0	0	0	0	0	0	0	0	0	52	16
OTU14857	0	0	0	0	0	0	0	0	0	0	0	0	0	0	0	0	0	0	0	0	0	0	0	2	2	0	0	0	0	0	0	0	0	0	0	1	1	0	0	0	0	0	0	0	0	0	0	0	0
OTU1653	0	0	3	0	0	0	0	0	0	0	0	0	0	0	0	0	1	5	8	0	0	0	0	0	0	0	0	0	0	0	0	0	0	1	1	0	0	0	1	0	0	0	0	0	0	0	0	0	0
OTU13342	0	0	0	0	1	1	0	0	0	0	4	0	0	2	0	9	5	3	10	20	0	0	3	0	3	0	0	0	0	0	0	0	0	0	0	0	0	0	0	0	0	0	0	0	0	0	0	0	0
OTU23409	0	0	0	0	0	0	0	0	0	0	0	0	0	0	0	0	0	0	0	0	0	0	0	0	0	25	4	0	3	5	0	1	35	1	0	1	0	1	5	1	0	0	0	0	0	0	0	0	0
OTU23747	0	0	0	0	0	0	1	0	0	1	0	0	0	1	0	0	0	0	0	0	0	0	0	0	0	0	0	0	0	0	0	21	0	5	5	0	0	0	0	0	0	0	0	1	0	0	0	0	0
OTU18555	0	0	1	0	0	0	0	0	0	0	0	0	0	0	0	0	0	0	0	1	0	0	0	0	0	0	0	0	0	0	0	0	4	8	0	0	0	0	0	0	0	0	0	0	0	0	0	0	0
OTU23852	0	0	0	0	0	0	0	0	0	0	0	0	0	0	0	0	0	0	0	0	0	0	0	0	0	0	0	0	0	0	13	2	5	0	0	0	0	3	0	0	0	0	0	0	0	0	0	0	0
OTU11191	0	0	0	0	0	0	0	0	0	0	0	0	0	0	0	0	0	0	0	0	0	0	0	0	0	0	0	0	0	0	0	6	5	0	0	0	0	1	1	0	0	0	0	0	0	0	0	0	0
OTU4880	0	0	0	0	0	0	0	0	0	0	0	0	0	0	0	0	0	0	51	0	0	0	0	0	0	0	0	0	0	0	0	0	0	0	0	0	0	0	0	0	0	0	0	0	0	0	0	0	0
OTU686	0	0	0	0	0	0	1	0	0	0	0	0	0	0	0	0	0	0	0	1	0	0	0	0	0	0	0	0	0	0	0	0	15	0	1	4	1	0	0	1	0	0	1	0	11	0	0	0	1
OTU12589	0	0	0	0	0	0	0	0	0	0	0	0	0	0	0	0	0	0	0	0	0	0	0	0	0	0	1	5	3	2	0	0	0	0	0	0	0	0	0	0	0	0	0	0	0	0	0	0	0
OTU12100	0	0	0	0	0	0	0	0	0	0	0	0	0	0	0	0	0	0	0	0	0	0	0	0	0	0	0	0	0	0	0	0	0	0	0	0	0	0	0	0	0	0	0	0	1	3	1	0	0
OTU11156	0	0	0	0	0	0	0	0	0	0	0	0	0	0	0	0	0	0	0	0	0	0	0	0	0	2	1	1	0	0	0	16	1	0	2	0	0	0	0	4	7	0	0	0	4	0	0	0	0
OTU24343	0	0	0	0	0	0	0	0	0	0	0	0	0	0	0	0	0	0	0	0	0	0	0	0	0	0	0	0	0	0	0	0	0	0	0	0	0	0	0	0	0	0	0	0	0	0	0	0	0
OTU10649	0	0	0	0	0	0	0	0	0	0	0	0	0	0	0	0	0	0	0	0	0	0	0	0	0	22	0	1	1	1	0	1	0	1	0	0	0	0	0	0	0	0	0	0	0	0	0	0	0
OTU20908	0	0	0	0	0	0	0	0	0	0	0	0	0	0	1	0	0	0	0	1	0	0	0	0	0	0	0	0	0	0	0	0	0	0	1	7	0	0	0	0	0	0	0	0	1	0	0	1	0
OTU19824	0	0	0	0	0	0	0	0	0	0	0	5	0	0	0	19	36	12	11	7	0	0	3	0	0	0	0	0	0	0	0	0	1	0	0	1	0	0	0	0	0	0	0	0	0	0	0	0	0
OTU3983	0	0	0	0	0	0	0	0	0	0	0	0	0	0	0	0	0	0	0	0	0	0	0	0	0	5	4	1	4	0	1	0	3	13	0	2	1	2	1	1	2	0	0	2	0	0	1	2	1
OTU10574	0	0	0	0	0	0	0	0	0	0	0	0	0	0	0	0	0	0	0	0	0	0	0	0	0	0	0	0	0	0	0	0	6	0	0	0	0	0	0	0	3	2	0	3	2	5	2	13	6
OTU16564	0	0	0	0	0	0	0	0	0	0	0	1	0	1	0	0	1	0	2	0	0	1	1	0	0	0	0	0	0	1	0	0	0	3	0	0	0	0	0	0	0	0	1	2	0	0	0	1	0
OTU11082	0	0	0	0	0	0	0	0	0	0	0	0	0	0	0	0	0	0	0	0	0	0	0	0	0	0	0	0	0	0	0	0	1	3	0	15	20	0	0	0	1	1	0	0	0	0	0	1	0
OTU23944	0	0	0	0	0	0	0	0	0	0	0	0	0	0	0	0	0	0	0	0	0	0	0	0	0	0	0	0	5	4	0	0	11	1	1	3	5	3	3	0	0	0	0	0	0	0	0	0	0
OTU4758	0	0	0	0	0	0	1	0	0	0	0	0	0	0	0	0	0	0	0	0	0	1	1	0	0	1	0	0	0	0	0	0	0	0	0	0	0	0	0	0	0	0	0	0	1	0	0	0	0
OTU24814	0	0	0	0	0	0	0	0	0	0	0	0	0	0	0	0	0	0	0	0	0	0	0	0	0	0	0	0	0	0	0	0	0	0	0	0	0	0	0	0	0	0	0	0	0	0	0	0	0
OTU10698	0	0	0	0	0	0	0	0	0	0	0	0	0	0	0	0	0	0	0	0	0	0	0	0	0	0	0	4	3	1	0	1	1	3	0	0	0	0	1	1	2	0	0	1	3	0	2	1	2
OTU789	0	0	0	0	0	0	0	0	0	0	0	0	0	0	0	0	0	0	0	0	44	57	0	0	0	0	0	0	0	0	0	0	0	0	0	0	0	0	0	0	0	0	1	1	0	0	0	0	0
OTU11949	0	0	0	0	0	0	0	0	0	0	0	0	0	0	0	0	0	0	0	0	0	0	0	0	0	2	0	0	1	1	0	0	0	0	6	0	0	24	17	0	0	0	3	0	1	0	0	2	1
OTU179	2	0	1	0	1	5	2	2	6	2	0	0	0	0	0	0	0	1	0	0	5	3	1	0	0	0	0	0	0	1	1	0	0	2	0	0	0	0	0	0	0	0	0	0	0	0	0	0	0
OTU9708	0	0	0	0	0	8	4	2	6	1	0	0	0	0	0	0	0	0	0	1	27	31	2	0	0	0	0	0	0	0	0	0	0	0	0	0	0	0	0	0	0	0	0	0	0	1	2	1	0
OTU10820	0	0	0	0	0	0	0	0	0	0	0	0	0	0	0	0	0	0	0	0	0	0	0	0	0	1	0	1	4	5	0	5	8	0	0	0	0	1	4	3	0	0	4	5	1	0	0	0	0
OTU12349	0	0	0	0	0	0	0	0	0	0	0	0	0	0	0	0	0	0	0	0	0	0	0	0	0	9	3	7	0	2	0	0	8	0	0	0	3	2	8	0	16	23	1	0	0	2	4	0	1
OTU7846	0	0	0	0	0	0	0	0	0	0	0	0	0	0	0	0	0	0	0	0	0	0	0	0	0	0	0	0	0	0	0	8	0	0	0	0	0	8	4	0	0	0	0	0	0	0	0	0	0
OTU19960	0	0	0	0	0	0	0	0	0	0	0	0	0	0	0	0	0	0	0	0	0	0	0	0	0	0	0	0	0	0	14	1	1	0	0	0	0	0	0	0	0	0	1	1	0	0	0	0	0
OTU21622	14	0	0	0	0	0	1	0	0	0	0	0	0	0	0	0	0	0	0	1	1	0	0	0	0	0	0	0	0	0	0	1	0	1	0	1	1	1	0	3	0	0	0	0	3	0	1	1	0
OTU2182	16	0	3	0	0	0	0	0	0	0	1	1	0	0	0	0	3	2	1	2	0	0	0	0	0	0	0	0	0	0	0	0	0	0	0	0	1	0	0	1	0	0	0	0	0	0	0	0	0
OTU880	0	0	0	0	0	0	0	0	0	0	0	0	0	0	0	0	0	0	0	0	0	1	11	53	28	0	0	0	0	0	0	0	0	0	0	0	0	0	0	0	0	0	0	0	0	0	0	0	0
OTU11934	0	0	0	0	0	0	0	0	0	0	0	0	0	0	0	0	0	0	0	0	0	0	0	0	0	0	0	0	2	0	0	0	10	2	0	0	0	16	33	0	0	0	16	15	0	0	0	0	0
OTU24115	0	0	0	0	0	0	0	0	0	0	0	0	0	0	0	0	0	0	0	0	0	0	0	0	0	0	0	0	0	0	0	0	0	0	0	0	0	0	0	0	0	0	0	0	0	0	0	2	3
OTU23738	0	0	0	0	0	0	0	0	0	0	2	0	0	0	0	0	0	0	0	0	0	0	0	0	0	0	0	0	0	0	0	0	0	0	1	0	5	0	0	1	2	0	0	1	0	0	0	3	3
OTU858	0	0	0	0	0	0	0	0	0	0	0	0	0	0	0	0	0	0	0	0	2	47	3	33	10	0	0	0	0	0	0	0	0	0	0	0	0	0	0	0	0	0	0	0	0	0	0	0	0
OTU16190	0	0	1	0	0	0	0	0	1	1	0	1	0	0	0	0	1	0	3	6	0	0	2	0	0	0	0	0	0	0	0	0	0	2	0	0	0	0	0	1	0	0	1	0	0	0	0	0	0
OTU3149	0	0	0	0	0	0	0	0	0	0	0	0	0	0	0	0	0	0	0	0	0	0	0	0	0	0	0	0	0	0	0	1	1	0	10	0	0	0	1	4	0	0	2	3	2	1	0	2	1
OTU15596	0	0	2	0	0	0	0	0	2	1	4	0	0	0	0	0	0	0	0	4	1	0	0	1	0	0	0	0	0	0	0	0	0	2	0	2	0	0	0	0	0	0	1	0	1	1	0	3	1
OTU16745	0	0	0	0	0	0	0	0	0	0	0	0	0	0	0	0	0	0	0	0	0	0	0	0	0	1	0	0	0	0	0	0	0	0	0	0	0	0	0	0	0	0	0	0	0	0	1	0	1
OTU10608	0	0	0	0	0	0	0	0	0	0	0	0	0	0	0	0	0	0	0	0	0	0	0	0	0	0	1	0	0	0	0	0	0	0	0	0	0	0	0	0	0	0	0	0	0	0	0	0	0
OTU11992	0	0	0	0	0	0	0	0	0	0	0	0	0	0	0	0	0	0	0	0	0	0	0	0	0	20	7	10	1	4	0	0	0	0	5	3	4	3	4	12	1	0	1	1	14	1	2	3	4
OTU23930	0	0	0	0	0	0	0	0	0	0	0	0	0	0	0	0	0	0	0	0	0	0	0	0	0	0	0	0	0	0	0	0	1	0	0	0	0	0	0	0	0	0	0	0	0	0	0	0	0
OTU815	0	0	0	0	0	0	0	0	0	0	0	0	0	1	0	0	0	0	0	0	0	0	70	0	1	0	0	0	0	0	0	0	0	0	0	0	0	0	0	0	0	0	0	0	0	0	0	0	0
OTU18596	0	0	0	0	0	0	0	0	0	0	0	0	0	0	0	0	0	0	0	0	0	0	0	0	0	0	1	0	0	0	0	6	4	0	0	0	0	0	3	1	0	1	2	0	2	0	0	0	0
OTU23864	2	0	2	0	0	0	1	0	0	1	5	2	0	2	5	0	1	0	0	1	0	0	0	0	0	0	0	0	0	0	1	0	4	1	0	0	0	0	1	0	0	1	0	0	0	0	0	0	0
OTU12032	0	0	0	0	0	0	0	0	0	0	0	0	0	0	0	0	0	0	0	0	0	0	0	0	0	3	1	4	1	2	0	0	1	0	22	2	4	2	19	13	2	6	1	0	9	0	0	1	0
OTU7188	0	0	0	0	0	0	0	0	1	0	1	0	0	0	1	3	0	0	0	5	0	1	0	0	0	0	0	0	0	0	0	0	0	0	0	0	0	0	0	0	0	0	0	0	0	0	0	0	0
OTU19115	0	0	0	0	0	0	0	0	1	1	5	0	0	1	0	0	1	1	1	2	1	0	0	0	0	0	0	0	0	0	0	0	0	2	0	0	0	0	0	1	0	0	0	0	0	0	0	0	0
OTU12268	0	0	0	0	0	0	0	0	0	0	0	0	0	0	0	0	0	0	0	0	0	0	0	0	0	0	5	4	10	11	0	4	3	0	2	12	6	6	1	2	0	0	0	0	0	0	0	0	0
OTU3231	0	0	0	0	0	0	0	0	0	0	0	0	0	0	0	0	0	0	1	0	0	0	0	0	1	0	0	0	0	0	0	0	0	0	0	0	0	0	0	0	0	0	0	0	0	0	0	0	0
OTU1351	0	0	0	0	0	0	0	0	0	0	4	0	0	1	0	0	0	0	0	2	0	0	0	0	0	0	0	0	0	0	0	1	0	3	2	0	0	0	0	1	1	2	0	1	1	0	0	6	5
OTU23763	0	0	0	0	0	0	0	0	0	0	0	0	0	0	0	0	0	0	0	0	0	0	0	0	0	0	0	0	0	0	0	0	0	0	0	1	0	1	1	0	0	0	0	0	0	0	0	0	0
OTU9276	0	0	0	0	0	0	0	0	0	0	0	0	0	0	0	0	0	0	0	0	0	0	0	0	0	3	0	0	0	0	0	1	6	1	0	0	0	3	2	1	0	0	0	0	1	0	0	3	2
OTU771	0	0	0	0	0	0	0	0	0	0	0	0	0	0	0	0	0	0	1	0	1	1	0	0	0	0	0	0	0	0	0	0	0	0	0	1	0	0	0	0	0	0	0	0	0	0	0	0	0
OTU17397	0	0	0	0	0	0	0	0	0	0	0	0	0	0	0	0	0	0	0	0	0	0	0	0	0	2	1	0	2	2	0	0	2	2	7	16	10	1	4	1	6	11	4	1	4	1	0	0	0
OTU13216	0	0	0	0	0	0	0	0	0	0	0	0	0	0	0	0	0	0	0	0	0	0	0	0	0	0	0	0	0	0	0	0	0	0	0	0	0	0	0	0	0	0	0	0	0	0	0	0	0
OTU22893	0	0	0	0	0	0	0	0	0	0	0	0	0	0	0	0	0	0	0	0	0	0	0	0	0	0	0	0	0	0	0	0	0	0	0	0	0	0	0	0	0	0	12	18	0	1	0	0	0
OTU189	0	0	0	0	0	0	0	0	1	0	0	0	0	0	0	0	0	0	0	0	0	0	0	1	0	0	0	0	0	0	0	0	0	0	0	0	0	0	0	0	0	0	0	0	0	0	0	0	0
OTU9308	0	0	0	0	0	0	0	0	0	0	0	0	0	0	0	0	0	0	0	0	0	0	0	0	0	0	0	0	1	1	4	0	0	0	2	0	0	0	0	0	1	0	0	0	0	1	0	0	1
OTU754	0	0	0	0	0	0	0	0	0	0	6	0	0	0	0	0	0	0	0	68	0	0	3	1	7	0	0	0	0	0	0	0	0	0	0	0	0	0	0	0	0	0	0	0	0	0	0	1	0
OTU11336	0	0	0	0	0	0	0	0	0	0	0	0	0	0	0	0	0	0	0	0	0	0	0	0	0	0	0	0	0	1	1	2	3	15	2	2	0	2	3	1	3	0	7	5	2	4	2	1	0
OTU192	0	3	0	8	4	1	0	0	3	0	0	0	0	0	0	0	0	0	0	0	5	6	0	2	0	0	0	0	0	0	0	0	0	0	0	0	0	0	0	0	0	0	0	0	0	0	0	0	0
OTU21604	0	0	0	0	0	0	2	0	0	0	3	0	0	0	0	3	2	0	1	11	0	0	0	0	0	0	0	0	0	0	0	1	0	0	0	1	0	0	0	0	0	1	0	0	0	0	0	0	1
OTU23328	0	0	0	0	0	0	0	0	0	0	0	0	0	0	0	0	0	0	1	0	0	0	0	0	0	0	0	0	0	0	0	0	0	14	0	0	0	0	0	0	0	0	1	0	0	0	0	0	0
OTU563	7	0	0	0	0	4	7	0	1	1	0	0	0	2	1	0	0	1	3	0	0	0	0	0	0	0	0	0	0	0	1	0	2	0	0	0	1	0	0	0	0	0	1	0	0	0	0	0	0
OTU24180	0	0	0	0	0	0	0	0	0	0	0	0	0	0	0	0	0	0	0	0	0	0	0	0	0	0	0	0	0	0	0	0	0	0	1	0	0	1	0	0	0	0	1	0	19	0	0	2	1
OTU23582	0	0	0	0	0	0	0	0	0	0	0	0	0	0	0	0	0	0	0	0	0	0	0	0	0	0	0	0	0	0	0	3	2	0	0	1	0	1	4	1	0	0	1	2	0	0	0	1	0
OTU14743	0	0	0	0	0	0	0	0	0	0	0	0	0	0	0	0	0	0	0	0	0	0	0	0	0	0	0	0	0	0	0	0	0	0	0	0	0	0	0	0	0	0	0	0	0	0	0	0	0
OTU23704	0	0	0	0	0	0	0	0	0	0	0	0	0	0	0	0	0	0	0	0	0	0	0	0	0	0	0	0	0	0	0	3	0	0	10	0	0	3	3	2	0	0	0	3	0	0	0	1	2
OTU24876	0	0	0	0	0	0	0	0	0	0	0	0	0	0	0	0	0	0	0	0	0	0	0	0	0	0	0	0	1	0	0	0	0	3	0	0	0	0	0	1	1	0	0	0	1	0	2	3	0
OTU23639	0	0	0	0	0	0	0	0	0	0	0	0	0	0	0	0	0	0	0	0	0	0	0	0	0	0	0	0	0	0	0	1	0	0	12	0	0	1	0	0	0	0	0	0	0	0	0	0	0
OTU1755	0	0	0	0	0	0	0	0	0	0	0	0	0	0	0	0	0	0	0	0	0	0	0	0	0	3	3	0	0	1	0	0	7	0	0	0	1	0	1	0	0	2	0	1	0	0	0	1	0
OTU16701	0	1	0	0	0	0	0	0	0	0	0	0	0	0	0	0	0	4	3	0	0	1	0	0	0	0	0	0	0	0	0	0	0	0	0	0	0	0	0	1	0	0	0	0	0	0	0	0	0
OTU15724	0	0	0	0	0	0	1	0	0	0	0	0	0	0	1	0	0	0	4	15	0	0	0	0	0	0	0	0	0	0	0	0	0	1	0	0	0	0	0	1	2	0	3	4	1	0	0	5	2
OTU17507	0	0	0	0	0	0	0	0	0	0	0	0	0	0	0	0	0	0	0	0	0	0	0	0	0	3	0	0	1	0	0	0	1	1	5	6	3	15	9	4	2	1	8	4	2	0	0	1	1
OTU12379	0	0	0	0	0	0	0	0	0	0	0	0	0	0	0	0	0	0	0	0	0	0	0	0	0	0	0	0	0	1	0	0	0	1	0	0	1	0	0	0	3	40	0	0	0	0	0	0	1
OTU3002	0	0	5	0	0	0	2	0	0	0	1	0	0	0	0	1	0	1	5	0	0	0	1	0	0	0	0	0	0	0	0	0	0	3	2	0	0	0	0	0	1	1	0	0	1	0	0	1	1
OTU4833	8	0	0	0	1	0	0	0	1	0	0	1	0	0	0	0	0	1	0	3	0	1	1	0	0	0	0	0	0	0	0	1	0	1	0	0	0	0	0	0	0	1	0	0	0	0	0	0	0
OTU10960	0	0	0	0	0	0	0	0	0	0	0	0	0	0	0	0	0	0	0	0	0	0	0	0	0	0	1	0	3	3	13	0	0	0	0	0	0	1	0	0	0	0	0	0	0	0	0	0	0
OTU22425	0	0	1	0	1	1	3	1	2	1	1	0	0	0	0	0	1	0	0	0	0	0	0	0	0	1	0	1	2	1	0	0	1	3	3	0	2	1	1	0	1	0	1	0	1	0	0	0	0
OTU10038	0	0	0	0	0	0	0	0	0	0	0	0	0	0	0	0	0	0	0	1	0	0	0	0	0	1	0	0	0	0	0	0	0	3	4	0	2	2	1	4	7	6	1	1	7	2	1	11	6
OTU12473	0	0	0	0	0	0	0	0	0	0	0	0	0	0	0	0	0	0	0	0	0	0	0	0	0	0	0	0	0	0	0	0	2	1	8	0	0	8	1	0	0	0	9	6	4	0	0	2	0
OTU105	0	0	1	0	0	0	0	0	0	0	11	0	0	0	0	0	0	0	0	0	1	0	0	0	0	0	0	0	0	0	0	0	0	0	0	0	0	0	0	0	0	0	0	0	0	0	0	0	0
OTU16301	1	0	0	0	0	0	0	0	2	0	0	0	0	0	0	0	1	0	0	1	1	3	0	0	0	0	0	0	0	0	0	0	0	0	0	0	0	0	0	0	0	0	0	0	0	0	0	0	0
OTU19653	1	0	0	0	0	0	0	0	0	0	4	0	1	0	1	1	3	0	0	12	0	1	1	0	0	0	1	0	1	0	0	0	2	0	0	0	1	0	0	0	0	0	0	0	1	0	0	0	0
OTU23740	0	0	0	0	0	0	0	1	0	0	0	0	0	0	0	0	0	0	0	0	0	0	0	0	0	0	0	0	0	0	0	9	1	0	0	0	0	2	1	0	0	0	0	0	0	0	0	0	0
OTU21121	9	0	7	0	0	0	0	0	0	0	0	0	0	1	1	0	0	1	0	2	0	1	1	0	0	1	0	0	0	0	0	0	0	1	0	0	0	0	0	0	0	0	0	0	0	0	0	0	1
OTU382	0	0	1	0	0	0	0	0	0	0	0	0	0	1	0	0	0	0	0	1	1	1	0	0	0	0	1	0	3	1	0	0	5	1	0	0	2	0	0	0	0	1	0	0	1	0	0	19	5
OTU5429	0	0	0	0	0	1	1	3	6	1	3	0	0	1	0	0	0	0	0	1	14	9	0	0	1	0	0	0	0	0	1	0	0	0	0	0	0	0	0	0	0	0	0	0	0	0	0	1	0
OTU18717	1	0	15	0	4	0	0	0	0	0	2	4	1	2	2	6	4	0	3	8	0	0	1	0	0	0	0	0	0	1	0	0	0	0	0	0	1	3	0	0	0	1	0	0	0	0	0	0	0
OTU21141	0	0	0	0	0	0	0	1	0	1	0	0	0	4	0	0	0	0	0	0	0	0	0	0	0	0	0	0	0	0	0	0	0	1	8	2	2	0	1	6	3	2	0	1	0	0	0	4	3
OTU13349	0	2	0	1	0	0	0	1	0	0	0	0	0	0	0	0	0	0	0	4	0	0	0	0	0	0	0	0	0	0	0	0	0	0	1	0	0	0	0	0	0	0	0	0	0	0	0	0	0
OTU15680	0	0	4	0	0	0	0	0	0	0	2	0	0	0	0	0	0	0	0	0	0	0	0	0	0	0	0	0	0	0	0	0	0	0	0	1	0	0	0	0	0	0	0	0	0	0	0	0	0
OTU12493	0	0	0	0	0	0	0	0	0	0	0	0	0	0	0	0	0	0	0	0	0	0	0	0	0	3	0	2	3	2	0	0	2	0	1	5	3	1	0	11	28	20	1	2	0	0	0	0	0
OTU10677	0	0	0	0	0	0	0	0	0	0	0	0	0	0	0	0	0	0	1	0	0	0	0	0	0	0	9	6	5	3	0	0	0	0	10	0	1	3	0	5	1	4	0	0	15	0	0	1	2
OTU24731	0	0	1	0	0	0	0	0	0	0	0	0	0	0	0	0	0	0	0	0	0	0	0	0	0	0	0	0	0	0	0	0	0	0	0	0	0	0	0	4	0	0	2	0	2	0	0	6	0
OTU10663	0	0	0	0	0	0	0	0	0	0	0	0	0	0	0	0	0	0	0	0	0	0	0	0	0	0	0	0	0	1	0	5	4	2	6	3	2	3	2	1	0	0	3	1	0	0	0	2	0
OTU16635	0	0	0	0	0	0	0	0	0	0	0	0	0	0	0	0	0	0	0	0	0	0	0	0	0	0	3	1	0	0	0	0	5	1	0	1	0	0	0	0	0	0	0	0	0	2	0	0	0
OTU9505	1	0	0	0	0	0	0	0	0	0	0	0	0	0	0	0	0	0	0	1	0	0	0	0	0	0	0	0	0	0	0	1	0	7	0	0	0	0	0	1	1	0	0	0	0	0	0	0	0
OTU17285	0	0	0	0	0	0	0	0	0	0	0	0	0	0	0	0	0	0	0	0	0	0	0	0	0	0	0	0	0	1	0	0	3	1	0	0	1	0	0	0	5	3	1	1	2	2	2	7	23
OTU10819	0	0	0	0	0	0	0	0	0	0	0	0	0	0	0	0	0	0	0	0	0	0	0	0	0	4	16	12	11	8	0	0	1	0	0	11	4	2	1	0	1	0	0	0	0	0	1	0	0
OTU9002	0	0	0	0	0	0	0	0	0	0	0	0	0	0	0	0	1	0	0	0	0	0	0	0	0	0	0	0	0	0	0	0	1	1	1	0	2	1	1	4	2	0	3	2	3	1	0	4	2
OTU8493	0	0	0	0	0	0	0	0	0	0	0	0	0	0	0	0	0	0	0	0	0	0	0	0	1	0	0	0	0	0	0	0	0	0	0	0	0	0	0	0	0	0	0	0	0	0	0	0	0
OTU16706	0	0	1	0	0	0	0	0	0	0	1	0	0	1	1	0	0	0	4	0	0	0	1	0	0	0	0	0	0	0	0	0	0	0	0	0	1	0	0	0	0	0	0	0	0	0	0	0	0
OTU3229	1	0	0	0	0	0	0	0	0	0	0	0	0	0	0	0	0	0	0	0	0	0	0	0	0	0	0	0	0	1	0	0	0	1	4	4	0	2	1	4	10	3	1	0	5	0	5	1	0
OTU21521	0	0	0	0	0	1	0	0	0	1	0	0	0	0	0	0	0	0	0	0	0	0	0	0	0	0	0	0	0	0	0	0	3	1	0	0	0	1	6	1	0	0	0	0	0	1	0	0	1
OTU16509	0	0	1	0	0	4	0	0	0	0	1	2	0	0	0	0	0	0	0	2	0	0	0	0	0	0	0	0	0	0	0	0	0	1	1	0	0	0	0	1	0	0	0	0	0	0	0	3	4
OTU10558	0	0	0	0	0	0	0	0	0	0	0	0	0	0	0	0	0	0	0	0	0	0	0	0	0	3	3	0	0	0	0	0	0	0	0	0	0	0	0	0	0	0	0	0	0	0	0	0	0
OTU13260	0	0	0	0	0	0	0	0	0	0	0	0	0	0	0	0	0	0	0	0	0	0	0	0	0	4	0	1	2	1	0	1	1	0	0	0	0	0	0	0	1	2	0	0	0	0	0	0	0
OTU15164	0	0	0	0	0	0	0	0	0	0	0	0	0	0	0	0	0	0	0	0	0	0	0	0	0	0	0	0	0	0	0	0	0	0	0	0	0	0	0	0	0	0	0	0	0	0	0	0	0
OTU23094	0	0	0	0	0	0	0	0	0	0	0	0	0	0	0	0	0	0	0	0	0	0	0	0	0	0	0	0	0	0	0	0	4	0	0	0	0	0	0	0	0	0	0	0	0	0	0	0	0
OTU10655	0	0	0	0	0	0	0	0	0	0	1	0	0	0	0	0	1	2	12	1	0	1	0	0	0	1	2	1	0	1	0	0	0	3	0	0	0	0	0	2	1	1	0	0	0	0	0	3	2
OTU13235	0	0	0	0	0	0	0	0	0	0	0	0	0	0	0	0	0	0	0	0	0	0	0	0	0	0	0	0	0	0	48	0	0	0	0	0	0	0	0	0	0	0	0	0	0	0	0	0	0
OTU21944	0	0	0	0	0	0	0	0	0	1	0	0	0	0	0	0	0	0	0	0	0	0	0	0	0	0	0	0	0	0	0	2	0	5	0	0	0	0	0	0	0	0	0	0	0	0	0	0	0
OTU13094	0	0	0	0	0	0	0	0	0	0	0	0	0	0	0	0	0	0	0	0	0	0	0	0	0	0	0	1	0	0	0	3	12	0	0	0	0	0	1	0	0	0	0	0	0	0	0	0	0
OTU12179	0	0	0	0	0	0	0	0	0	0	0	0	0	0	0	0	0	0	0	0	0	0	0	0	0	1	1	0	0	0	0	0	0	0	3	0	0	24	34	16	0	0	4	1	0	0	1	3	0
OTU11217	0	0	0	0	0	0	0	0	0	0	0	0	0	0	0	0	0	0	0	0	0	0	0	0	0	0	32	26	3	0	0	0	1	0	5	0	0	1	5	0	1	0	0	0	0	0	0	0	0
OTU24513	0	0	0	0	0	0	0	0	0	1	0	0	0	0	0	0	0	0	0	0	0	0	0	0	0	0	0	0	0	0	0	0	0	5	0	0	0	0	0	0	0	0	0	0	0	0	0	0	0
OTU6986	0	0	0	0	0	0	0	0	0	0	0	0	0	0	0	0	0	0	0	0	0	0	0	0	0	0	0	1	4	6	0	0	4	33	2	5	10	3	0	2	0	2	0	0	0	0	0	0	0
OTU2714	0	0	1	0	0	0	0	0	0	1	1	0	0	0	1	0	0	0	0	2	2	1	0	0	0	0	1	0	0	1	0	0	0	0	0	0	0	0	0	1	0	0	0	0	0	0	0	0	0
OTU23501	0	0	0	0	0	0	0	0	0	0	0	0	0	0	0	0	0	0	0	0	0	0	0	0	0	0	0	0	0	0	0	0	5	0	1	2	5	1	1	1	1	0	0	0	1	2	0	22	11
OTU10783	0	0	0	0	0	0	0	0	0	0	0	0	0	0	0	0	0	0	0	0	0	0	0	0	0	38	0	5	13	9	0	0	0	1	0	4	11	0	0	0	0	0	0	0	0	0	0	0	0
OTU14998	8	0	0	0	0	0	2	0	0	0	0	2	0	0	0	0	0	0	2	0	0	0	0	0	0	0	0	0	0	0	0	0	1	0	0	0	0	0	0	2	0	0	0	0	0	0	0	0	0
OTU10906	0	0	0	0	0	0	0	0	0	0	0	0	0	0	0	0	0	0	0	0	0	0	0	0	0	0	17	8	4	7	0	0	15	2	8	2	0	0	0	0	0	1	0	0	0	0	0	0	0
OTU10930	0	0	0	0	0	0	0	0	0	0	0	0	0	0	0	0	0	0	0	1	0	0	0	0	0	0	0	0	0	3	0	0	0	3	0	1	0	0	0	0	0	0	0	0	0	0	1	0	0
OTU3650	0	0	0	0	0	0	0	0	0	0	0	0	0	0	0	0	0	0	0	0	0	0	0	0	0	0	0	0	0	0	20	0	2	0	1	0	0	0	0	0	4	5	0	0	0	2	4	4	0
OTU11757	0	0	0	0	0	0	0	0	0	0	0	0	0	0	0	0	0	0	0	1	0	0	0	0	0	0	0	0	0	0	0	0	0	0	0	2	6	1	0	1	1	2	0	1	0	0	0	0	1
OTU12729	0	0	0	0	0	0	0	0	0	0	2	0	0	0	2	0	0	0	2	0	0	0	0	0	0	1	1	4	1	2	0	1	1	1	0	1	0	1	1	2	1	2	0	0	10	1	11	7	7
OTU13709	0	0	3	0	0	4	4	2	3	0	2	0	0	1	2	7	0	0	3	1	0	0	0	0	0	0	0	0	0	0	0	0	0	0	0	0	0	0	0	0	0	0	0	0	0	0	0	0	0
OTU10952	0	0	0	0	0	0	0	0	0	0	0	0	0	0	0	0	0	0	0	0	0	0	0	0	0	0	0	0	0	0	67	0	0	0	0	5	14	0	0	2	0	0	0	0	0	0	0	0	0
OTU5377	0	0	1	0	0	0	0	0	0	0	1	0	0	0	0	0	0	0	0	0	0	0	0	0	0	0	0	0	0	0	0	0	1	0	0	0	0	0	0	0	0	0	0	0	0	0	0	0	0
OTU23142	0	0	0	0	0	0	0	0	0	1	0	0	0	0	0	0	0	0	0	0	0	0	0	0	0	0	0	0	0	0	0	0	0	0	0	0	0	0	0	0	0	0	0	0	0	0	0	0	0
OTU16711	3	0	2	0	0	1	0	0	0	1	1	0	0	0	0	0	0	5	0	0	0	0	0	0	0	0	0	0	0	0	0	0	0	1	0	0	1	0	0	0	0	1	0	0	0	0	0	0	0
OTU15570	0	0	0	0	0	0	0	0	0	0	0	0	0	0	0	0	0	0	0	0	0	0	0	0	0	0	0	0	0	0	0	0	0	0	0	0	0	0	0	0	0	0	0	0	0	0	0	0	0
OTU11095	0	0	0	0	0	0	0	0	0	0	0	0	0	0	0	0	0	0	0	0	0	0	0	0	0	0	0	0	0	0	6	10	9	0	0	0	0	0	2	0	0	0	0	1	0	0	0	0	0
OTU16837	0	0	1	0	0	0	0	0	0	0	2	1	0	0	0	0	1	0	4	0	0	0	0	1	0	0	0	0	0	0	0	0	0	0	0	0	0	0	0	1	0	0	0	0	0	0	0	0	0
OTU11171	0	0	0	0	0	0	0	0	0	0	0	0	0	0	0	0	0	0	0	0	0	0	0	0	0	2	7	3	7	8	0	0	3	1	1	3	7	1	3	7	2	13	1	0	4	0	0	0	1
OTU1732	9	0	2	0	0	0	0	0	0	0	0	0	0	0	0	1	0	0	0	4	1	0	1	0	0	0	0	0	0	1	0	0	2	3	0	3	3	0	0	1	0	4	0	0	0	0	1	1	0
OTU9632	0	0	0	0	0	0	0	0	1	1	0	0	0	0	3	0	0	0	0	2	44	3	3	0	1	0	0	0	1	0	1	0	0	0	0	0	0	0	1	0	0	0	0	0	0	0	0	0	0
OTU23373	0	0	0	0	0	0	0	0	0	0	0	0	0	0	0	0	0	0	0	0	0	0	0	0	0	3	1	4	0	2	0	3	6	0	1	0	0	7	8	1	0	2	1	2	0	0	0	0	0
OTU1350	0	0	1	0	0	0	0	0	0	0	1	0	0	0	0	0	1	3	1	2	2	0	0	2	0	1	0	0	1	0	0	0	0	1	0	0	3	0	2	0	2	3	1	1	1	0	2	0	0
OTU10636	0	0	0	0	0	0	0	0	0	0	0	0	0	0	0	0	0	0	0	0	0	0	0	0	0	2	2	1	0	4	0	4	8	1	3	2	1	1	3	3	1	0	1	2	4	0	0	0	0
OTU18138	0	0	0	0	0	0	0	0	1	0	0	0	0	0	0	0	0	0	0	0	0	0	0	0	0	0	0	0	1	0	0	1	0	2	6	1	2	2	2	3	0	2	4	7	5	2	1	4	0
OTU13270	0	0	0	0	0	0	0	0	0	0	2	0	0	1	1	0	1	0	0	0	0	0	1	0	0	0	5	1	1	0	0	0	0	0	0	0	0	0	0	0	0	0	0	0	1	0	0	2	1
OTU23759	0	0	0	0	0	0	0	0	0	0	1	0	0	0	0	0	0	0	0	0	0	0	0	0	0	0	0	0	0	0	0	0	0	0	5	0	1	1	1	4	3	1	0	1	0	1	0	0	0
OTU23014	0	0	0	0	0	0	0	0	0	0	0	0	0	0	0	0	0	0	0	0	0	0	0	0	0	0	0	0	0	0	0	0	0	1	0	0	0	0	0	1	0	0	0	0	0	0	0	0	0
OTU14814	0	0	0	0	0	0	0	0	0	0	0	0	0	0	0	0	0	0	0	0	0	0	0	0	0	0	0	0	0	0	0	0	0	0	0	3	0	0	0	0	0	0	0	0	0	0	0	0	0
OTU11212	0	0	0	0	0	0	0	0	0	0	0	0	0	0	0	0	0	0	0	0	0	0	0	0	0	0	0	0	0	0	0	1	2	1	10	2	7	0	0	13	0	2	1	0	1	0	0	0	1
OTU20786	0	0	0	0	0	0	0	0	0	0	0	0	0	0	0	0	0	0	0	0	0	0	0	0	0	0	0	0	0	0	0	2	4	0	4	2	4	3	9	4	1	1	6	4	5	0	0	3	2
OTU4086	0	0	0	0	0	0	0	0	0	0	0	0	0	0	0	0	0	0	0	0	0	0	0	0	0	1	1	0	1	0	2	4	2	3	2	3	1	3	8	2	10	5	1	3	0	1	2	2	1
OTU20000	0	0	0	0	0	0	0	0	0	0	0	0	0	0	0	0	1	0	2	3	1	1	0	0	0	1	0	1	0	0	0	0	0	0	0	1	1	0	4	3	2	6	0	0	11	12	6	1	0
OTU20361	0	0	1	0	0	0	0	0	0	0	0	0	0	0	0	0	0	0	0	0	0	0	0	0	0	0	0	0	0	0	0	0	0	0	0	0	3	0	0	1	2	0	0	1	2	1	0	9	12
OTU15787	0	0	0	0	0	0	0	0	0	0	1	0	0	0	1	0	0	0	0	4	0	0	0	0	0	0	0	0	1	0	0	0	0	0	0	0	0	0	0	0	0	0	0	1	0	0	0	4	6
OTU1440	0	0	0	0	0	0	0	0	0	0	0	0	0	0	0	0	1	0	4	3	0	0	1	0	0	0	0	0	0	0	0	1	0	0	1	1	1	0	0	0	1	0	0	0	0	0	0	0	0
OTU15370	0	0	0	0	0	0	0	0	0	0	0	0	0	0	0	0	0	0	0	0	0	0	0	1	2	2	2	3	1	0	0	0	0	3	0	0	0	0	0	0	0	0	0	0	5	21	4	6	15
OTU13561	0	0	1	0	0	0	0	0	0	0	0	0	0	1	0	0	0	0	0	4	9	6	0	0	0	0	0	0	0	0	2	0	0	1	0	1	0	0	0	0	0	0	0	0	2	0	0	1	0
OTU10760	0	0	0	0	0	0	0	0	0	0	0	0	0	0	0	0	0	0	0	0	0	0	0	0	0	0	0	0	3	1	0	11	4	10	0	0	0	0	2	0	0	0	0	3	0	0	0	0	0
OTU17786	0	0	0	0	0	0	0	0	0	0	0	0	0	0	0	0	0	0	0	0	0	0	0	0	0	0	0	0	0	0	0	2	0	17	0	0	0	0	0	0	0	0	0	0	0	0	0	0	0
OTU23266	0	0	0	0	0	0	0	0	0	0	0	0	0	0	0	0	0	0	0	0	0	0	0	0	0	0	0	0	0	0	0	0	5	0	8	0	0	2	2	1	0	0	0	0	0	1	0	0	0
OTU18388	15	0	0	0	0	0	0	0	0	0	1	0	0	0	0	0	1	0	0	1	0	0	0	0	0	0	0	0	0	0	0	0	1	1	0	0	1	0	0	0	0	0	0	0	0	0	0	0	0
OTU22954	0	0	0	0	0	0	0	0	0	0	0	0	0	0	0	0	0	0	0	0	0	0	0	0	0	0	0	0	0	0	0	0	0	0	0	0	0	0	0	0	0	0	0	0	0	0	0	0	0
OTU13323	0	0	0	0	0	0	1	0	0	0	1	0	0	0	0	2	0	0	0	0	0	2	0	0	0	0	1	0	0	0	1	0	0	4	0	1	1	0	0	0	0	0	0	0	0	0	0	0	1
OTU10576	0	0	0	0	0	0	0	0	0	0	0	0	0	0	0	0	0	0	0	0	0	0	0	0	0	0	3	0	0	2	0	6	7	4	7	2	5	2	7	1	1	0	0	1	0	0	0	0	0
OTU1149	3	0	0	0	0	0	0	0	0	0	0	0	0	0	0	0	0	0	4	0	0	0	0	0	0	2	3	2	1	1	0	0	0	3	0	1	0	0	0	0	1	0	1	2	2	2	3	2	0
OTU20050	0	0	2	0	0	0	0	0	0	0	0	0	0	0	2	1	0	0	1	4	0	0	0	0	1	1	2	1	2	2	0	0	1	1	0	1	1	0	0	0	0	1	0	0	0	0	0	2	1
OTU13514	0	0	0	0	0	0	0	0	0	0	0	0	0	0	0	0	0	0	0	0	0	0	0	0	0	0	0	0	0	0	0	0	0	0	0	0	0	0	0	0	0	0	0	0	0	0	0	0	0
OTU13239	0	0	0	0	0	0	0	0	0	0	0	0	0	0	0	0	0	0	0	0	0	0	0	0	0	0	0	0	0	0	0	0	0	0	0	0	0	0	0	0	0	0	0	0	0	1	0	0	0
OTU10764	0	0	0	0	0	0	0	0	0	0	0	0	0	0	0	0	0	0	0	0	0	0	0	1	0	0	0	0	43	29	0	0	0	1	0	0	0	0	0	2	1	0	0	0	0	0	0	0	1
OTU23937	0	0	0	0	0	0	0	0	0	0	0	0	0	2	0	0	0	0	0	0	0	0	0	0	0	0	0	0	0	0	0	1	2	0	0	0	0	0	1	0	0	0	0	0	0	0	0	0	0
OTU11089	0	0	0	0	0	0	0	0	0	0	0	0	0	0	0	0	0	0	0	0	0	0	0	0	0	1	5	2	2	2	0	0	0	3	2	2	3	0	0	0	0	2	0	0	0	2	0	0	1
OTU24793	0	0	0	0	0	0	0	0	0	0	0	0	0	0	0	0	0	0	0	0	0	0	0	0	0	0	0	0	0	0	0	0	0	0	0	0	0	0	0	1	0	0	0	0	0	0	0	0	0
OTU4295	1	0	0	0	0	0	0	0	2	0	13	0	0	1	0	0	0	0	0	0	0	0	0	0	0	0	0	0	0	0	0	0	0	0	0	0	0	0	1	0	0	0	0	1	0	0	0	0	0
OTU511	0	0	1	0	0	0	0	0	0	0	1	0	1	0	0	8	4	0	1	5	0	0	0	1	0	1	0	1	0	1	0	0	1	1	0	2	4	0	0	0	0	1	0	0	0	0	0	0	1
OTU14940	3	1	0	0	0	0	0	0	0	0	0	0	0	0	0	0	0	0	0	0	0	0	0	0	0	0	0	0	1	0	0	0	0	0	0	0	0	0	0	0	0	0	0	0	0	0	0	0	0
OTU784	0	0	0	0	0	0	0	0	0	0	0	0	0	0	0	0	0	0	0	0	33	43	0	0	0	0	0	0	0	0	0	0	0	0	0	0	0	0	0	0	0	0	0	0	0	0	0	0	0
OTU11088	0	0	0	0	0	0	0	0	0	0	0	0	0	0	0	0	0	0	0	0	0	0	0	0	0	0	19	14	1	1	0	0	0	1	0	0	0	0	1	0	0	0	5	6	1	0	0	0	0
OTU23285	0	0	0	0	0	0	0	0	0	0	0	0	0	0	0	0	0	0	0	0	0	0	0	0	0	0	0	0	0	0	0	0	5	0	0	0	0	0	0	0	0	0	0	0	0	0	0	0	0
OTU23866	0	0	0	0	0	0	0	0	0	0	0	0	0	0	0	0	0	0	0	0	0	0	0	0	0	1	0	0	1	1	0	0	1	0	1	3	2	3	2	0	1	3	0	0	1	1	1	0	0
OTU19289	1	0	0	0	0	1	0	0	0	3	0	0	0	0	0	0	0	2	0	1	0	0	1	0	0	0	0	0	0	1	0	0	0	1	0	1	0	0	0	0	0	0	0	1	0	0	0	0	0
OTU23871	0	0	0	0	0	0	0	0	0	0	0	0	0	0	0	0	0	0	0	0	0	0	0	0	0	0	0	0	0	0	0	0	0	0	0	0	0	0	0	1	0	0	0	0	1	1	0	0	0
OTU13363	0	0	1	0	0	3	0	0	0	0	0	0	0	0	0	0	0	0	0	0	0	0	0	0	0	0	0	0	0	0	0	0	0	0	0	1	0	1	0	0	0	0	0	0	0	0	1	0	1
OTU4026	0	0	0	0	0	0	0	0	0	0	0	0	0	0	0	0	0	0	0	0	0	0	0	0	0	0	0	0	0	0	0	0	1	0	3	2	6	0	1	3	0	1	0	1	5	0	0	0	0
OTU10548	0	0	0	0	0	0	0	0	0	0	0	0	0	0	0	0	0	0	0	0	0	0	0	0	0	8	16	14	3	7	0	1	1	1	1	0	0	0	13	1	2	1	0	0	0	0	0	0	0
OTU22959	0	0	0	0	0	0	0	0	0	0	0	0	0	0	0	0	0	0	0	0	0	0	0	0	0	0	0	0	0	0	0	0	1	0	0	1	0	0	0	0	0	0	0	0	1	1	0	1	3
OTU19625	0	0	0	0	0	0	0	0	0	0	0	0	0	0	0	0	1	0	1	1	0	0	0	0	0	0	0	0	0	0	0	1	0	4	2	0	0	0	0	0	2	0	1	1	4	0	0	3	3
OTU23231	0	0	0	0	0	0	0	0	0	0	0	0	0	0	0	0	0	0	0	0	0	0	0	0	0	0	0	0	0	0	0	0	1	6	0	1	0	0	0	0	0	0	0	0	0	0	0	0	0
OTU27	7	0	0	0	0	0	1	0	2	0	1	0	0	2	0	0	1	1	1	2	0	0	0	0	3	0	0	0	1	0	1	0	0	0	0	0	0	0	0	0	0	0	0	0	0	0	0	0	0
OTU13019	0	0	0	0	0	0	0	0	0	0	0	0	0	0	0	0	0	0	0	0	0	0	0	0	0	25	1	1	0	0	22	0	0	0	1	0	0	0	8	1	1	0	0	1	0	0	0	0	0
OTU844	0	0	0	0	0	0	0	0	0	0	0	0	0	0	0	3	0	0	0	0	0	0	0	2	0	0	0	0	0	0	0	0	0	0	0	0	0	0	0	0	0	0	0	0	0	0	0	0	0
OTU1948	0	0	0	0	0	1	0	0	0	0	2	1	1	7	0	1	4	0	5	1	0	0	0	1	0	0	2	1	3	3	0	1	0	0	3	4	4	0	0	0	2	0	0	1	2	0	0	0	1
OTU24197	0	0	0	0	0	0	0	0	0	0	0	0	0	0	0	0	0	0	0	0	0	0	0	0	0	0	0	0	0	1	0	1	1	0	0	0	0	0	0	0	0	0	1	0	0	0	0	0	0
OTU24757	0	0	0	0	0	0	0	0	0	0	0	0	0	0	0	1	0	0	0	0	0	3	1	0	0	0	0	0	0	0	0	0	0	0	0	0	0	0	0	0	0	0	0	0	1	2	1	7	14
OTU1236	0	0	0	0	0	0	0	0	0	0	0	0	0	0	0	0	0	0	0	4	0	0	0	0	0	0	0	0	0	0	0	0	0	0	1	2	0	0	1	1	1	0	0	0	0	0	0	0	0
OTU11280	0	0	0	0	0	0	0	0	0	0	0	0	0	0	0	0	0	0	0	0	0	0	0	0	0	0	0	0	0	0	0	1	0	12	1	3	8	0	2	1	2	1	3	1	0	5	2	0	0
OTU15333	0	0	0	0	0	0	0	0	0	0	0	0	0	0	0	4	0	0	0	0	0	0	0	0	1	0	0	0	0	0	0	0	0	0	0	1	0	0	0	0	0	0	0	0	0	0	0	0	0
OTU24235	0	0	0	0	0	0	0	0	0	0	0	0	0	0	0	0	0	0	0	0	0	0	0	0	0	0	0	0	0	0	0	2	0	0	0	0	0	0	0	0	0	0	0	0	0	0	0	0	0
OTU14185	0	0	0	0	0	0	0	0	0	0	0	0	0	0	2	0	0	0	1	10	0	0	0	0	0	1	0	0	0	0	0	0	0	1	2	1	1	0	1	0	0	0	0	4	3	0	0	3	1
OTU3631	0	0	0	0	0	0	0	0	0	0	0	0	0	0	0	0	0	0	0	0	0	0	0	0	0	0	0	0	0	1	0	0	0	1	4	0	0	0	0	9	0	1	1	1	10	0	0	8	5
OTU23682	0	0	0	0	0	0	0	0	0	0	0	0	0	0	0	0	0	0	0	0	0	0	0	0	0	0	0	0	3	9	0	0	19	4	0	0	1	1	1	0	0	0	0	0	0	0	0	0	0
OTU24861	0	0	0	0	0	0	0	0	0	0	0	0	0	0	0	0	0	0	0	0	0	0	0	0	0	1	4	4	17	12	0	0	0	2	0	0	0	0	0	0	0	0	0	0	0	1	0	0	1
OTU14003	0	0	0	0	0	0	1	1	3	0	0	0	0	0	2	0	1	0	0	2	0	0	1	0	0	0	0	0	0	0	0	0	0	1	0	0	0	0	0	0	1	0	0	0	0	0	0	0	0
OTU16285	0	0	0	1	1	0	0	0	0	0	1	0	0	2	0	0	1	1	0	0	0	0	0	0	0	1	0	0	0	0	0	3	0	4	2	3	0	0	0	1	0	2	1	1	0	0	0	2	0
OTU15142	0	0	0	0	0	0	0	0	0	0	0	0	0	0	0	0	0	0	0	0	0	0	0	0	2	0	0	0	0	0	0	0	2	0	0	0	0	0	0	0	0	0	0	0	0	1	0	0	0
OTU16693	0	0	0	0	0	0	0	0	0	0	1	0	0	0	0	0	0	0	5	0	0	0	1	1	0	0	0	0	0	0	0	0	0	0	0	0	0	1	0	0	0	0	0	0	0	0	0	1	0
OTU13245	10	0	4	0	0	0	0	0	0	0	1	0	0	0	0	0	0	0	0	0	0	0	0	0	0	0	0	0	2	4	5	1	1	0	0	0	1	0	1	0	1	0	0	0	3	0	0	0	0
OTU17829	0	0	0	0	0	0	0	0	0	0	0	0	0	0	0	0	0	0	4	0	0	0	0	0	0	0	0	0	0	0	0	0	0	0	0	2	3	0	1	0	2	2	1	0	1	6	9	0	0
OTU23617	0	0	0	0	0	0	0	0	0	0	0	0	0	0	0	0	0	0	0	0	0	0	0	0	0	0	0	0	0	0	0	0	4	0	0	0	0	0	0	0	0	0	0	0	0	0	0	0	1
OTU12197	0	0	0	0	0	0	0	0	0	0	0	0	0	0	0	0	0	0	0	0	0	0	0	0	0	0	0	0	0	0	0	0	0	0	0	0	0	3	13	1	0	0	1	3	2	0	0	0	0
OTU6189	0	0	0	0	0	0	0	0	0	0	0	0	0	0	0	0	0	0	0	1	0	0	0	0	0	0	0	1	0	0	0	0	0	0	0	0	0	0	0	1	0	2	0	0	0	0	1	0	0
OTU23079	0	0	0	0	0	0	0	0	0	0	0	0	0	0	0	0	0	0	0	0	0	0	0	0	0	0	3	1	0	0	0	0	3	2	6	0	0	2	4	1	0	0	0	0	0	0	0	0	0
OTU13069	0	0	0	0	0	0	0	0	0	0	0	0	0	0	0	0	0	0	0	0	0	0	0	0	0	0	0	0	0	0	3	0	0	0	0	0	0	0	2	0	0	0	0	0	0	0	0	0	0
OTU10950	0	0	4	0	0	1	2	0	1	1	6	0	1	0	1	0	4	0	2	4	3	1	0	0	0	2	0	0	0	0	1	0	0	1	0	1	0	0	2	1	1	2	0	0	5	0	0	1	0
OTU12713	0	0	0	0	0	0	0	0	0	0	0	0	0	0	0	0	0	0	0	0	0	0	0	0	0	0	0	0	0	0	0	0	0	0	0	0	0	0	0	0	8	2	0	0	0	28	35	0	3
OTU23857	0	0	0	0	0	0	0	0	0	0	0	0	0	0	0	0	0	0	0	0	0	0	0	0	0	0	0	0	0	0	0	2	0	0	0	0	1	0	0	0	0	0	1	0	1	0	0	0	0
OTU23809	0	0	1	0	0	0	0	0	0	0	0	0	0	0	0	0	0	0	0	0	0	0	0	0	0	0	0	0	0	0	0	1	1	0	0	0	0	0	0	0	0	0	0	0	0	0	0	0	0
OTU11307	0	0	0	0	0	0	0	0	0	0	0	0	0	0	0	0	0	0	0	0	0	0	0	0	0	0	0	0	0	0	0	0	1	1	0	0	5	0	0	0	3	2	0	0	0	7	2	0	0
OTU24340	0	0	0	0	0	0	0	0	0	0	0	0	0	0	0	0	0	0	0	0	0	0	0	0	0	0	0	0	0	0	0	0	0	0	0	0	0	0	0	0	0	0	0	0	0	0	0	0	0
OTU24538	0	0	0	0	0	0	0	0	0	0	0	0	0	0	0	0	0	0	0	0	0	0	0	0	0	0	0	0	0	0	0	0	0	0	0	1	0	0	0	0	0	1	0	1	0	0	0	0	0
OTU15832	0	0	0	0	0	0	0	0	0	0	0	0	0	0	0	0	0	0	5	0	0	0	0	0	0	0	0	0	1	0	0	0	1	0	0	0	0	0	0	0	4	6	0	0	0	0	3	2	0
OTU5671	0	0	0	0	0	0	0	0	0	0	0	0	0	0	0	0	0	0	56	0	0	0	0	0	0	0	0	0	0	0	0	0	0	0	0	0	0	0	0	0	0	0	0	0	0	0	0	0	0
OTU15711	0	2	1	0	0	0	0	0	0	0	1	0	0	0	0	0	2	0	5	3	2	4	1	0	0	0	0	0	0	0	0	0	0	0	0	0	0	0	0	0	0	0	0	0	0	0	0	0	0
OTU1176	0	0	0	0	0	0	0	0	0	0	0	0	0	0	0	0	0	1	5	0	1	0	0	0	0	0	0	0	0	0	0	0	0	0	0	0	0	0	0	0	0	0	0	0	0	0	0	0	0
OTU12842	0	0	0	0	0	0	0	0	0	0	0	0	0	0	0	0	0	0	0	0	0	0	0	0	0	0	1	0	1	2	0	0	1	0	0	0	0	0	0	0	1	0	0	0	1	21	23	3	5
OTU23642	0	0	0	0	0	0	0	0	0	0	0	0	0	0	0	0	0	0	0	0	0	0	0	0	0	0	0	0	0	0	0	0	1	0	1	0	0	1	0	0	0	0	8	8	0	0	0	1	0
OTU22783	0	0	0	0	0	0	0	0	0	0	0	0	0	0	0	0	0	0	0	0	0	0	0	0	0	2	2	1	1	0	0	0	2	1	0	1	0	0	0	0	2	3	0	0	0	1	0	1	3
OTU20408	0	0	0	0	0	0	0	0	0	0	0	0	0	0	0	0	0	0	0	0	0	0	0	0	0	0	0	0	0	0	0	0	0	5	0	1	1	0	0	2	2	0	0	2	1	2	0	5	5
OTU23754	0	0	0	0	0	0	0	0	0	0	0	0	0	0	0	0	0	0	0	0	0	0	0	0	0	0	0	0	0	0	0	1	3	0	1	0	0	4	5	0	0	0	0	0	0	0	0	0	0
OTU10554	0	0	0	0	0	0	0	0	0	0	0	0	0	0	0	0	0	0	0	0	0	0	0	0	0	2	0	0	0	0	1	1	1	0	1	2	0	2	6	1	1	5	2	0	0	0	0	2	3
OTU24349	0	0	0	0	0	0	0	0	0	0	0	0	0	0	0	0	0	0	0	0	0	0	0	0	0	0	0	0	0	0	0	0	0	0	0	2	4	0	0	0	2	2	1	0	0	0	1	0	0
OTU6576	0	0	0	0	1	0	0	0	0	0	0	1	0	0	0	2	0	0	0	4	0	0	0	0	0	0	0	0	0	0	0	0	0	0	0	0	0	0	0	0	0	0	0	0	0	0	0	0	0
OTU12810	0	0	0	0	0	0	0	0	0	0	0	0	0	0	0	0	0	0	0	0	0	0	0	0	0	0	0	0	0	0	0	0	0	0	0	0	0	0	0	1	3	0	1	5	0	4	6	3	3
OTU17571	0	0	0	0	0	0	0	0	0	0	0	0	0	0	0	0	0	0	0	0	0	0	0	0	0	1	1	0	0	2	0	0	0	0	0	0	0	0	0	0	0	0	0	1	0	0	0	1	0
OTU10659	0	0	0	0	0	0	0	0	0	0	0	0	0	0	0	0	0	0	0	0	0	0	0	0	0	0	2	5	3	0	0	0	0	0	8	2	6	1	0	0	3	3	1	0	1	1	0	1	1
OTU5526	0	0	0	0	0	1	0	0	0	0	0	0	0	0	0	0	0	3	1	0	0	0	0	0	1	0	0	0	0	0	0	0	0	0	1	0	0	0	0	1	0	0	0	0	0	0	0	0	0
OTU15841	0	0	0	0	0	0	0	0	0	0	0	0	0	0	0	0	0	0	0	1	1	0	1	0	0	1	0	1	0	0	0	3	0	1	0	3	1	0	0	3	1	3	0	0	1	2	0	3	0
OTU15685	0	0	0	0	0	0	0	0	0	0	0	0	0	0	0	0	0	0	0	0	0	0	0	0	0	0	0	0	0	0	0	0	0	0	0	0	0	0	0	0	0	0	0	0	0	0	0	0	0
OTU23241	0	0	0	0	0	0	1	0	0	0	0	0	0	0	0	0	0	0	0	0	0	0	0	0	0	0	0	0	0	0	0	0	0	0	0	0	0	0	0	0	0	0	0	0	0	0	0	0	0
OTU24531	0	0	0	0	0	0	0	0	0	0	0	0	0	0	0	0	0	0	0	0	0	0	0	0	0	0	1	1	2	0	0	0	0	0	0	1	1	0	1	0	0	0	0	0	0	0	1	0	0
OTU23706	0	0	0	0	0	0	0	0	0	0	0	0	0	0	0	0	0	0	0	0	0	0	0	0	0	0	0	0	0	0	0	0	8	0	0	0	0	1	0	0	0	0	0	0	0	0	0	0	0
OTU16473	3	0	0	0	0	0	0	0	0	0	0	0	0	0	0	0	0	0	0	0	0	0	0	0	0	0	0	0	0	0	0	1	0	0	1	0	0	1	0	0	0	0	0	0	7	1	2	12	8
OTU19228	0	0	1	0	0	0	0	0	0	0	0	3	2	0	0	0	0	8	22	0	0	0	0	0	0	0	0	0	0	0	0	0	0	0	0	0	0	0	0	0	0	0	0	0	0	0	0	0	1
OTU12205	0	0	0	0	0	0	0	0	0	0	0	0	0	0	0	0	0	0	0	0	0	0	0	0	0	1	0	0	0	0	0	3	2	5	7	0	0	5	7	2	2	0	3	1	0	0	0	1	0
OTU23087	0	0	0	0	0	0	0	0	0	0	0	0	0	0	0	0	0	0	0	0	0	0	0	0	0	0	0	0	0	0	0	5	1	0	2	5	2	4	1	0	1	1	1	0	0	0	0	0	0
OTU23695	0	0	0	0	0	0	0	0	0	0	0	0	0	0	0	0	0	0	0	0	0	0	0	0	0	0	0	0	0	0	0	1	6	0	0	0	0	7	2	1	0	0	5	0	0	0	0	0	0
OTU10562	0	0	0	0	0	0	0	0	0	0	0	0	0	0	0	0	0	0	0	0	0	0	0	0	0	0	0	0	0	0	0	1	7	0	10	0	0	7	14	2	0	0	3	2	2	0	0	0	0
OTU15717	0	0	1	0	0	0	0	0	0	1	1	0	0	0	0	0	0	0	0	4	0	1	0	0	0	0	0	0	0	0	0	0	0	1	0	0	0	0	0	0	0	0	0	0	0	0	1	1	0
OTU7019	0	0	0	0	0	0	0	0	0	0	0	0	0	0	0	0	0	0	1	1	0	0	0	0	0	0	0	0	0	0	0	0	0	1	0	1	0	0	0	0	0	0	0	0	0	0	0	1	0
OTU12031	0	0	0	0	0	0	0	0	0	0	0	0	0	0	0	0	0	0	0	0	0	0	0	0	0	2	0	1	1	1	0	0	4	0	10	2	3	11	6	7	2	3	1	0	2	0	2	0	0
OTU50	0	1	2	0	1	0	1	0	0	0	0	0	0	0	0	0	0	0	0	0	0	0	0	0	0	7	6	6	4	0	0	2	0	5	0	0	0	0	0	0	1	0	0	0	1	0	0	0	2
OTU22651	0	0	0	0	0	0	0	0	0	0	0	0	0	0	0	0	0	0	0	0	0	0	0	0	0	0	1	0	1	2	0	0	0	6	2	1	3	0	0	1	0	1	0	0	0	1	0	0	4
OTU9965	0	0	0	0	0	0	0	0	0	0	0	0	0	0	0	0	0	0	2	6	0	0	0	0	0	0	0	0	0	0	0	0	0	4	1	1	3	1	1	0	1	0	0	2	2	0	0	3	0
OTU11516	26	0	9	0	0	0	0	0	0	0	0	0	0	1	3	0	0	1	0	0	1	0	0	0	0	4	6	3	2	3	0	0	0	0	1	1	2	1	1	0	2	3	0	0	0	0	0	0	0
OTU23756	0	0	0	0	0	0	0	0	0	0	0	0	0	0	0	0	0	0	0	0	0	0	0	0	0	0	0	0	0	0	0	0	0	0	0	0	0	1	0	0	0	0	0	0	0	0	0	0	0
OTU12494	0	0	0	0	0	0	0	0	0	0	0	0	0	0	0	0	0	0	0	0	0	0	0	0	0	0	0	2	0	0	0	0	2	0	0	0	0	0	1	0	0	0	5	1	2	0	0	0	1
OTU12849	0	0	0	0	0	0	0	0	0	0	0	0	0	0	0	0	0	0	0	0	0	0	0	0	0	0	0	0	0	0	0	0	0	0	0	0	0	0	0	0	0	0	20	19	7	0	1	13	6
OTU11859	0	0	0	0	0	0	0	0	0	0	0	0	0	0	0	0	0	0	0	0	0	0	0	0	0	0	0	0	0	0	0	0	0	0	0	6	5	1	0	4	0	1	0	0	0	0	0	0	0
OTU23011	0	0	0	0	0	0	0	0	0	0	0	0	0	0	0	0	0	0	0	0	0	0	0	0	0	0	0	0	0	0	0	1	0	0	0	0	0	0	0	0	0	0	0	0	0	0	0	0	1
OTU24803	0	0	0	0	0	0	0	0	0	0	0	0	0	0	0	0	0	0	0	0	0	0	0	0	0	0	0	0	0	0	0	0	0	1	0	0	0	0	0	0	0	0	0	0	0	0	0	0	0
OTU10070	3	0	0	0	0	0	0	0	0	0	0	0	0	0	0	0	0	0	0	0	0	0	0	0	0	0	1	0	0	0	0	0	3	12	0	0	0	0	0	0	0	0	2	0	0	0	0	0	0
OTU23352	0	0	0	0	0	0	0	0	0	0	0	0	0	0	0	0	0	0	0	0	0	0	0	0	0	1	0	2	2	8	0	4	7	0	3	0	2	1	1	2	1	0	0	0	0	0	0	0	0
OTU17053	0	0	0	0	0	0	0	0	0	0	0	0	0	0	0	0	0	0	0	0	0	0	0	0	0	0	0	1	0	0	0	0	3	0	0	0	1	3	2	0	0	0	0	2	0	1	0	0	0
OTU22829	0	0	0	0	0	0	0	0	0	0	0	0	0	0	0	0	0	0	0	0	0	0	0	0	0	0	0	0	0	0	0	0	0	0	5	0	0	1	1	0	1	0	0	1	5	0	0	1	0
OTU10892	0	0	0	0	0	0	0	0	0	0	0	0	0	2	0	0	0	0	0	4	2	5	0	0	0	0	0	0	0	0	0	0	1	0	1	0	0	0	0	0	0	0	0	0	0	0	1	0	1
OTU863	0	0	0	0	0	0	1	0	0	0	0	0	0	0	0	0	0	0	0	0	0	0	0	0	0	0	0	0	0	0	0	0	0	0	0	0	0	0	0	0	0	0	0	0	0	0	0	0	0
OTU8177	0	0	0	0	0	0	0	0	0	0	0	0	0	0	0	0	0	0	0	0	0	0	0	0	0	0	0	0	0	1	0	0	0	0	5	0	1	1	4	8	2	3	1	5	4	0	0	2	0
OTU769	0	0	0	0	0	0	1	0	0	1	0	0	0	0	0	3	0	0	0	17	0	1	0	2	1	0	0	0	0	0	0	0	0	0	0	3	0	1	0	0	0	1	0	0	0	0	0	0	0
OTU12647	0	0	0	0	0	0	0	0	0	0	0	0	0	0	0	0	0	3	0	0	0	0	0	0	0	4	0	0	0	1	0	1	0	0	0	0	0	0	0	0	0	0	0	0	2	0	0	4	4
OTU10571	0	0	0	0	0	0	0	0	0	0	0	0	0	0	0	0	0	0	0	0	0	0	0	0	0	0	0	0	0	0	0	0	0	0	0	0	0	0	0	0	0	0	0	0	1	0	0	0	0
OTU10701	0	0	0	0	0	0	0	0	0	0	0	0	0	0	0	0	0	0	0	0	0	0	0	0	0	1	13	7	0	0	0	0	12	3	2	0	0	1	5	1	0	0	0	0	0	0	0	0	0
OTU14638	0	0	0	0	0	0	0	0	0	0	0	0	0	0	0	0	0	0	0	0	0	0	0	1	0	0	0	0	0	0	0	0	0	0	0	0	1	0	0	0	0	0	0	0	0	1	1	0	0
OTU19114	0	0	0	0	0	0	0	0	0	0	0	0	0	0	0	0	1	0	1	0	0	0	0	0	0	0	0	0	0	0	0	0	0	0	0	0	0	0	0	0	0	0	0	0	0	0	0	0	0
OTU12385	0	0	0	0	0	0	0	1	0	0	0	0	0	0	0	0	0	0	0	0	0	0	0	0	0	0	0	0	0	0	0	0	11	0	0	1	5	5	2	1	1	0	1	0	0	0	0	2	0
OTU17495	0	0	0	0	0	0	0	0	0	0	0	0	0	0	0	0	0	0	0	0	0	0	0	0	0	0	2	0	0	0	5	1	1	0	0	1	0	1	2	1	8	12	0	0	0	0	0	0	5
OTU22313	0	0	0	0	0	0	0	0	0	0	0	0	0	0	0	1	0	0	0	0	0	0	0	0	0	0	0	0	0	0	0	0	2	0	2	3	0	0	0	0	0	0	2	1	1	0	0	1	0
OTU24074	0	0	0	0	0	0	0	0	0	0	0	0	0	0	0	0	0	0	0	0	0	0	0	0	0	0	0	0	0	0	0	0	0	0	0	0	0	0	1	0	0	0	0	0	1	0	0	0	0
OTU23225	0	0	0	0	0	0	0	0	0	0	0	0	0	0	0	0	0	0	0	0	0	0	0	0	0	0	1	1	0	0	0	3	4	0	4	0	1	6	8	1	0	0	2	1	0	0	0	0	1
OTU13723	0	0	0	0	0	0	0	0	0	0	0	0	0	0	0	0	0	0	0	0	0	0	0	0	0	0	0	0	0	0	0	0	2	1	0	0	0	0	0	1	0	1	0	0	0	0	1	11	2
OTU8806	0	0	0	0	0	0	0	0	0	0	0	0	0	0	0	0	0	0	0	0	0	0	0	0	0	0	0	0	0	0	1	0	0	0	0	3	4	0	0	0	0	0	0	0	0	0	0	0	0
OTU11163	0	0	0	0	0	0	0	0	0	0	0	0	0	0	0	0	0	0	0	0	0	0	0	0	0	0	0	0	0	0	0	0	2	1	0	3	2	0	0	3	4	3	0	0	2	0	6	0	1
OTU22253	0	0	0	0	0	0	0	0	0	0	0	0	0	0	0	0	0	0	0	0	0	0	0	0	0	0	0	0	0	0	0	0	0	0	0	0	0	0	0	0	0	0	0	0	1	0	0	0	0
OTU13279	0	0	0	0	0	0	0	0	0	0	0	0	0	0	0	0	0	0	0	0	0	0	0	0	0	1	0	2	0	0	0	1	0	0	1	0	0	0	0	3	2	3	1	1	0	1	4	1	0
OTU19763	0	0	3	0	0	0	0	0	3	0	3	0	0	0	0	2	2	0	0	4	1	0	1	0	0	0	0	0	0	0	0	0	0	0	0	0	0	0	0	1	0	0	0	0	1	0	0	0	0
OTU11965	0	0	0	0	0	0	0	0	0	0	0	0	0	0	0	0	0	0	0	0	0	0	0	0	0	0	0	0	0	0	0	0	2	0	0	0	0	25	29	0	0	0	0	0	0	0	0	0	0
OTU23923	0	0	0	0	0	0	0	0	0	0	0	0	0	0	0	0	0	0	0	0	0	0	0	0	0	0	0	0	0	0	0	2	4	2	1	1	0	0	0	0	0	0	2	1	0	0	0	0	0
OTU11289	0	0	0	0	0	0	0	0	0	0	0	0	0	0	0	0	0	0	0	0	0	0	0	0	0	0	0	0	0	0	0	0	0	1	0	0	5	0	1	0	0	0	0	0	0	1	0	16	13
OTU23773	0	0	0	0	0	0	0	0	0	0	0	0	0	0	1	0	0	0	0	0	0	0	0	0	0	0	0	0	0	0	0	0	0	1	0	0	0	0	0	0	1	0	1	0	0	1	0	0	0
OTU23876	0	0	0	0	0	0	0	1	0	0	0	0	0	0	0	0	0	0	0	0	0	0	0	0	0	0	0	0	0	1	0	0	3	0	3	0	2	0	0	0	0	0	0	0	0	0	0	0	0
OTU17513	0	0	0	0	0	0	0	0	0	0	0	0	0	0	1	0	0	0	0	2	0	0	0	0	0	0	0	0	0	0	0	0	0	1	0	0	0	0	0	0	3	0	0	0	0	0	0	0	0
OTU23521	0	0	6	0	0	0	0	0	0	0	0	0	0	0	0	0	0	1	0	1	0	0	0	0	0	0	0	0	0	0	0	0	0	0	0	0	0	0	0	0	1	0	0	0	0	0	0	0	0
OTU20873	0	0	2	0	0	0	0	0	0	0	0	1	0	0	0	0	0	0	0	0	0	0	0	0	0	0	0	0	0	0	0	0	0	0	0	0	0	0	0	0	0	0	0	0	0	0	0	1	0
OTU4192	0	0	1	0	0	0	0	0	0	0	1	0	0	0	0	0	0	1	0	0	0	0	0	0	0	0	0	0	0	0	0	0	0	1	0	0	0	0	0	0	0	0	0	1	0	0	0	0	0
OTU11104	0	0	0	0	0	0	0	0	0	0	0	0	0	0	0	0	0	0	0	0	0	0	0	0	0	1	0	0	0	0	0	6	3	0	0	0	0	0	0	0	0	0	0	0	0	0	0	0	1
OTU16508	0	0	0	0	0	0	0	1	0	0	0	0	0	0	0	0	0	0	0	0	0	0	0	0	0	1	0	0	0	0	0	0	8	1	0	2	0	7	6	0	0	0	0	1	0	0	1	0	0
OTU24245	0	0	0	0	0	0	0	0	0	0	0	0	0	0	0	0	0	0	0	0	0	0	0	0	0	0	0	0	0	0	0	0	0	0	0	0	0	0	0	0	0	0	0	0	1	0	0	0	0
OTU12467	0	0	0	0	0	0	0	0	0	0	0	0	0	1	0	0	0	0	0	0	0	0	0	0	0	0	0	0	1	0	0	0	6	0	0	1	2	5	4	0	0	1	15	2	7	0	1	0	0
OTU374	0	0	0	0	0	0	0	0	0	0	0	0	0	0	0	0	0	0	0	0	0	0	0	0	0	0	0	0	0	0	0	0	1	0	2	1	1	0	2	0	0	0	0	0	0	0	2	2	1
OTU12712	0	0	0	0	0	0	0	0	0	0	0	0	0	0	0	0	0	0	0	0	0	0	0	0	0	0	0	0	0	0	0	0	2	0	10	0	2	2	0	2	1	0	0	0	16	0	0	0	0
OTU23081	0	0	2	0	0	0	0	0	0	1	0	0	0	0	0	0	0	0	0	0	0	0	0	0	0	0	0	0	0	0	0	0	0	0	0	0	0	0	0	0	0	0	0	0	0	0	0	0	0
OTU10732	0	0	0	0	0	0	0	0	0	0	0	0	0	0	0	0	0	0	0	0	0	0	0	0	0	0	0	2	0	0	0	4	4	0	3	1	3	2	1	1	0	1	0	0	0	0	0	0	0
OTU16258	0	0	0	0	0	0	0	0	0	0	0	0	0	0	0	0	0	0	0	0	0	0	0	0	0	0	0	0	0	0	0	0	0	0	0	0	0	1	0	0	0	0	0	0	0	0	0	0	0
OTU13242	0	0	0	0	0	0	0	0	0	0	0	0	0	0	0	0	0	0	0	0	0	0	0	0	0	0	0	0	0	0	16	0	0	0	0	0	0	0	0	0	0	0	0	0	0	0	0	0	0
OTU1615	0	0	0	0	0	0	0	0	0	0	0	0	0	0	0	0	0	0	0	0	0	0	0	0	0	0	0	1	1	1	0	0	0	2	2	2	4	1	0	2	2	1	1	0	6	1	0	1	1
OTU11328	0	0	0	0	0	0	0	0	1	0	0	0	0	0	0	0	0	0	0	0	0	0	0	0	0	0	0	0	0	0	0	0	0	41	0	5	8	0	0	1	0	0	0	0	0	0	0	0	0
OTU2413	3	0	0	0	0	0	1	1	0	0	3	0	0	0	0	0	0	1	0	1	0	0	0	0	0	2	1	1	0	0	0	1	0	0	0	2	1	0	0	1	1	0	1	0	0	0	0	0	0
OTU659	0	0	0	0	0	0	0	0	0	0	0	0	0	0	0	0	3	0	0	9	0	0	0	0	0	0	0	0	1	0	0	0	0	2	1	1	4	0	0	0	0	1	0	0	0	0	0	0	0
OTU14151	0	0	0	0	0	0	0	0	0	0	0	0	0	0	0	0	0	0	0	0	0	0	0	0	0	0	0	0	0	0	0	0	0	0	0	0	0	0	0	1	0	0	0	0	0	0	0	0	0
OTU24646	0	0	0	0	0	0	0	0	0	0	0	0	0	0	0	0	0	0	0	0	0	0	0	0	0	0	0	0	0	0	0	0	0	0	0	0	0	0	0	0	0	0	0	0	0	0	0	0	0
OTU24247	0	0	0	0	0	0	0	0	1	0	0	0	0	0	0	0	0	0	0	0	0	0	0	0	0	0	0	0	0	0	0	0	0	0	0	0	0	0	0	0	0	0	0	0	0	0	0	0	0
OTU55	3	1	2	0	0	0	0	0	0	0	0	0	0	0	0	0	0	0	0	0	0	0	0	0	0	0	0	0	0	0	0	0	0	0	0	1	0	0	0	0	0	0	0	0	0	0	0	0	0
OTU10468	0	2	1	0	0	0	0	0	0	0	0	1	2	0	0	0	1	0	0	0	0	0	0	0	0	0	0	0	0	0	0	0	1	3	0	0	0	0	0	0	0	0	0	0	0	0	0	0	0
OTU9839	0	0	11	0	0	0	1	0	1	0	3	3	1	0	1	0	2	0	0	0	0	0	0	0	0	0	0	0	0	0	0	0	0	0	2	0	0	0	0	0	0	0	0	0	2	0	0	0	0
OTU14848	0	0	0	0	0	0	0	0	0	0	0	0	0	0	0	0	0	0	0	0	0	0	0	0	1	0	0	0	0	0	0	0	0	0	0	0	0	0	0	0	0	0	0	0	0	0	0	1	0
OTU12491	0	0	0	0	0	0	0	0	0	0	0	0	0	0	0	0	0	0	0	0	0	0	0	0	0	0	0	0	0	0	0	0	5	0	1	1	0	0	1	1	4	2	1	2	1	0	0	0	0
OTU13528	0	0	0	0	0	0	0	1	0	0	0	0	0	0	0	0	0	0	0	0	0	0	1	0	0	0	0	0	0	0	0	0	0	0	0	0	0	0	0	0	0	0	0	0	0	0	0	0	0
OTU713	0	0	0	0	0	0	0	0	0	0	1	1	0	0	1	0	0	1	0	13	0	0	0	0	0	0	0	0	0	0	0	0	0	1	0	0	0	0	1	1	0	1	0	0	2	2	3	1	0
OTU346	0	0	0	0	0	0	0	0	0	0	3	0	1	1	1	2	1	5	3	3	0	0	0	0	0	0	0	0	0	0	1	0	0	0	0	0	0	0	0	0	0	0	0	0	0	0	0	0	0
OTU14349	0	0	0	0	0	0	0	0	0	0	0	0	0	0	0	0	0	0	0	0	0	0	0	0	0	0	0	0	0	0	0	0	0	0	0	0	0	0	0	0	0	0	0	0	0	0	0	0	0
OTU24643	0	0	0	0	0	0	0	0	0	0	0	0	0	1	0	0	0	0	0	0	0	0	0	0	0	0	0	0	0	0	0	0	0	0	0	0	0	0	0	0	0	0	0	0	0	0	0	0	0
OTU13541	0	0	0	0	0	0	1	1	1	0	1	0	2	0	0	2	4	0	0	0	0	1	3	0	0	0	0	0	0	0	0	0	0	0	0	0	0	0	0	0	0	0	0	0	0	0	0	0	0
OTU20915	0	0	0	0	0	0	0	0	0	0	0	0	0	0	0	0	0	0	4	0	0	0	0	0	1	0	0	0	0	0	0	0	0	1	0	0	0	0	0	0	0	0	0	0	0	0	0	0	0
OTU22841	0	0	0	0	0	0	0	0	0	0	0	0	0	0	0	0	0	0	0	0	0	0	0	0	0	0	0	0	0	0	0	0	0	0	0	0	0	0	0	0	0	0	0	0	0	0	0	0	0
OTU12745	0	0	0	0	0	0	0	0	0	0	0	0	0	0	0	0	0	0	0	1	0	0	0	0	0	0	0	0	0	0	0	0	0	0	0	0	1	0	0	0	0	1	0	0	0	0	0	1	0
OTU8347	0	0	2	0	0	0	0	0	0	0	0	0	0	0	0	0	0	0	3	1	0	1	0	0	0	0	0	0	0	0	0	0	0	0	0	0	0	0	0	0	0	0	0	0	0	0	0	2	0
OTU14877	0	0	0	0	0	3	0	0	1	0	5	0	2	0	1	3	3	1	0	0	0	0	1	0	0	0	0	0	0	0	0	0	0	0	3	2	1	0	0	2	1	1	0	1	1	0	0	1	0
OTU24385	0	0	0	0	0	0	0	0	0	0	0	0	0	0	0	0	0	0	0	0	0	0	0	0	0	1	0	0	0	0	0	0	3	0	0	0	0	0	0	0	1	0	0	0	0	0	0	0	0
OTU2527	0	0	0	0	0	1	0	0	0	0	0	0	0	0	0	0	0	0	0	0	0	0	0	0	0	0	0	0	0	0	0	1	3	1	0	0	0	0	0	0	1	0	0	1	0	0	0	0	0
OTU24682	0	0	0	0	0	0	0	0	0	0	0	0	0	0	0	0	0	0	0	0	0	0	0	0	0	0	0	0	0	0	0	0	0	0	0	0	0	0	0	27	0	0	0	0	16	0	0	3	1
OTU12851	0	0	0	0	0	0	0	0	0	0	0	0	0	0	0	0	0	0	0	0	0	0	0	0	0	0	0	0	0	0	0	0	1	0	0	0	0	0	2	0	2	0	1	0	1	2	4	19	16
OTU13368	0	0	0	0	0	1	1	0	0	0	0	0	0	0	0	0	0	0	1	0	0	0	0	0	0	0	0	0	0	0	0	0	0	1	0	0	1	0	0	0	0	0	0	0	0	0	0	0	0
OTU216	0	1	1	1	0	0	0	0	2	0	0	0	0	0	0	0	0	0	0	0	0	0	0	0	0	0	1	0	0	0	0	0	0	0	0	0	0	0	0	0	0	0	0	0	0	0	0	0	0
OTU13445	0	0	0	0	0	0	0	0	0	0	0	0	0	0	0	0	3	0	5	0	0	0	0	0	0	0	0	0	1	0	0	0	0	0	0	0	1	0	0	0	0	0	0	0	0	0	0	0	0
OTU20107	0	0	0	0	0	0	0	0	0	0	0	0	0	0	0	0	0	0	1	0	1	1	0	0	0	0	0	0	0	0	0	0	0	1	0	0	0	0	0	0	0	0	0	0	0	0	0	0	0
OTU115	0	0	1	0	0	0	0	0	0	0	0	0	0	0	1	0	0	0	0	0	2	2	33	0	0	0	0	0	0	0	0	0	0	0	0	0	0	0	0	0	0	0	0	0	0	0	0	0	0
OTU23372	0	0	0	0	0	0	0	0	0	0	0	0	0	0	0	0	0	0	0	0	0	0	0	0	0	0	0	0	0	0	0	2	3	0	4	0	0	4	1	0	1	0	1	2	0	0	0	0	0
OTU23228	0	0	0	0	0	0	0	0	0	0	0	0	0	0	0	0	0	0	0	0	0	0	0	0	0	0	1	0	0	0	0	1	5	10	1	0	0	0	1	6	0	0	2	2	14	0	0	0	0
OTU12120	0	0	0	0	0	0	0	0	0	0	0	0	0	0	0	0	0	0	0	0	0	0	0	0	0	0	0	0	0	0	0	0	2	0	2	0	1	0	0	7	0	0	0	0	8	0	0	0	0
OTU14315	0	0	0	0	0	0	0	0	0	0	0	0	0	0	0	0	0	0	0	0	0	0	0	0	0	0	0	0	0	0	0	0	0	0	0	1	0	1	0	0	0	0	0	0	0	0	0	0	0
OTU14637	0	0	0	0	1	0	0	0	0	0	0	0	0	0	0	0	0	0	0	2	0	0	0	0	0	0	0	0	0	0	0	0	2	2	0	0	0	0	0	0	0	0	0	0	0	0	0	0	0
OTU890	3	0	0	0	0	0	0	0	0	0	0	0	0	0	0	0	0	0	0	0	0	0	0	0	1	0	0	0	0	0	0	0	0	0	0	0	0	0	0	0	0	0	0	0	0	0	0	1	0
OTU7994	0	0	0	0	0	0	0	0	0	0	0	0	0	0	0	0	0	0	0	0	0	0	0	0	0	0	0	0	0	0	1	0	8	0	1	0	0	3	2	0	1	1	3	4	0	0	1	0	0
OTU13257	0	0	0	0	0	0	0	0	0	0	0	0	0	0	0	0	0	0	0	0	0	0	0	0	0	0	0	0	16	7	0	0	0	1	0	2	2	1	1	1	0	0	0	0	0	0	0	0	0
OTU12076	0	0	0	0	0	0	0	0	0	0	0	0	0	0	0	0	0	0	0	0	0	0	0	0	0	0	0	0	0	0	0	0	0	0	2	0	0	13	3	34	0	0	1	0	0	0	0	0	0
OTU11290	0	0	0	0	0	0	0	0	0	0	0	0	0	0	0	0	0	0	0	0	0	0	0	0	0	0	0	0	0	0	1	0	0	42	0	0	1	0	0	0	0	1	0	0	0	0	0	0	0
OTU15743	0	0	0	0	0	0	0	0	0	0	0	0	0	0	0	0	0	0	0	0	0	0	0	0	0	0	0	0	0	0	0	0	0	5	0	0	0	0	0	0	0	0	0	0	0	0	0	0	0
OTU24283	0	0	0	0	0	0	0	0	0	0	0	0	0	0	0	0	0	0	0	0	0	0	0	0	0	0	0	0	0	1	0	0	0	0	0	1	1	0	0	0	0	0	0	0	0	0	0	0	0
OTU18834	0	0	0	0	0	0	0	0	0	0	0	0	0	0	0	0	0	0	0	0	0	0	0	0	0	0	0	2	0	1	0	0	0	15	0	1	1	0	0	0	0	0	0	0	0	0	0	0	0
OTU3960	0	0	0	0	0	0	0	0	0	0	0	0	0	0	0	0	0	0	0	0	0	0	0	0	0	2	0	0	0	0	0	0	2	1	5	1	0	3	5	2	1	1	2	1	2	0	1	0	0
OTU20755	0	0	0	0	0	0	0	0	0	0	0	0	0	0	0	0	0	0	0	0	0	0	0	0	0	1	0	0	0	0	0	0	0	1	4	1	1	1	2	3	0	3	3	6	2	2	0	4	0
OTU9569	0	0	0	0	0	0	0	0	0	0	0	0	0	0	0	0	0	0	0	0	0	0	0	0	0	6	6	2	2	5	0	0	1	0	0	0	0	0	0	0	0	1	0	0	0	2	3	12	10
OTU24856	0	1	1	0	1	0	0	0	0	0	0	0	0	0	0	0	1	0	0	1	0	0	0	0	0	3	2	1	0	0	3	1	0	3	0	0	5	0	0	0	0	2	0	0	1	1	0	0	0
OTU11979	0	0	0	0	0	0	0	0	0	0	0	0	0	0	0	0	0	0	0	0	0	0	0	0	0	0	1	0	0	0	0	0	2	0	0	0	0	1	1	0	0	0	0	1	0	0	0	0	1
OTU24266	0	0	0	0	0	0	0	0	0	0	0	0	0	0	0	0	0	0	0	0	0	0	0	0	0	0	0	0	0	0	0	0	0	0	0	0	0	0	0	0	0	0	0	0	0	0	0	0	0
OTU255	0	0	0	0	0	0	0	0	1	0	6	0	0	0	0	0	0	0	0	5	0	0	0	0	0	2	0	0	0	0	0	0	0	1	0	0	0	0	0	0	0	0	0	0	0	0	0	0	0
OTU23928	0	0	0	0	0	0	0	0	0	0	0	0	0	0	0	0	0	0	0	0	0	0	0	0	0	0	0	0	2	1	0	0	0	1	0	1	1	2	1	1	0	0	0	0	3	0	0	0	0
OTU23591	0	0	0	0	0	0	0	0	0	0	0	0	0	0	0	0	0	0	0	0	0	0	0	0	0	0	0	1	0	0	0	0	0	0	0	0	0	0	1	0	0	0	0	0	0	0	0	0	0
OTU13624	0	0	7	0	0	0	0	0	0	0	0	1	0	0	0	2	0	0	0	0	0	0	0	0	0	0	0	0	0	0	0	1	0	0	0	0	0	0	0	0	1	0	0	0	0	0	0	0	0
OTU23306	0	0	0	0	0	0	0	0	0	0	0	0	0	0	0	0	0	0	0	0	0	0	0	0	0	0	0	0	0	0	0	4	0	2	0	0	1	0	0	0	0	0	0	0	0	0	0	0	0
OTU23746	0	0	0	0	0	0	0	0	0	0	0	0	0	0	0	0	0	0	0	0	0	0	0	0	0	0	0	0	0	0	0	0	0	0	0	0	0	0	1	0	0	0	0	0	0	0	0	1	0
OTU10801	0	0	0	0	0	0	0	0	0	0	0	0	0	0	0	0	0	0	0	0	0	0	0	0	0	7	0	1	25	23	0	0	0	1	0	0	0	0	0	0	0	0	0	0	0	0	0	0	0
OTU20015	3	0	0	0	0	0	3	1	0	0	0	0	0	1	1	0	0	0	0	1	2	1	0	0	1	0	0	0	0	0	0	0	0	0	0	1	0	0	0	0	0	0	0	0	0	0	0	0	0
OTU11115	0	0	0	0	0	0	0	0	0	0	6	0	0	1	0	0	0	0	0	0	0	0	0	0	0	0	0	0	0	0	0	18	2	1	1	0	2	0	0	0	0	0	0	0	0	0	0	0	0
OTU3314	0	0	0	0	0	0	0	0	1	0	0	0	0	1	0	0	0	0	0	1	0	0	0	0	0	0	0	0	0	0	0	0	0	3	0	1	0	0	0	0	0	0	0	0	0	0	0	3	0
OTU3340	0	0	0	0	0	0	0	0	0	0	2	0	0	0	0	0	0	0	0	0	0	0	0	0	0	0	0	0	0	0	0	1	0	0	7	2	0	0	1	4	0	1	2	1	2	0	0	7	11
OTU13380	0	0	0	0	0	0	0	0	0	0	0	0	2	0	0	0	0	0	0	0	0	0	0	0	1	0	0	0	0	0	0	0	0	0	0	0	0	0	0	0	0	0	0	0	0	0	0	0	0
OTU10830	0	0	0	0	0	0	0	0	0	0	0	0	0	0	0	0	0	0	0	0	0	0	0	0	0	9	3	1	2	4	0	0	2	0	0	0	0	0	1	0	1	1	1	3	2	0	0	2	2
OTU14716	0	0	0	0	0	0	0	0	0	0	0	0	0	0	0	0	0	0	0	0	0	0	0	0	1	0	0	0	0	0	0	0	0	0	0	0	0	0	0	0	0	0	0	0	0	0	0	0	0
OTU628	0	0	0	0	0	0	0	0	0	0	0	0	0	0	0	0	0	0	27	0	0	0	0	0	0	0	0	0	0	0	0	0	0	0	0	0	0	0	0	0	0	0	0	0	0	0	0	0	0
OTU23273	0	0	0	0	0	0	0	0	0	0	0	0	0	0	0	0	0	0	0	0	0	0	0	0	0	0	2	1	0	0	0	0	2	0	0	0	0	4	3	0	0	0	4	2	0	0	0	2	0
OTU15125	0	0	0	0	0	0	0	0	0	0	0	0	0	0	0	0	0	0	0	0	0	1	0	0	0	0	0	0	0	0	0	0	0	0	0	0	0	0	0	0	0	0	0	0	0	0	0	0	0
OTU1286	3	0	2	0	0	1	0	0	0	0	0	0	1	0	0	0	0	0	0	0	1	0	1	0	0	0	0	0	0	0	0	0	0	2	0	0	0	0	0	1	0	0	0	0	0	0	0	0	0
OTU23748	0	0	0	0	0	0	0	0	0	0	0	0	0	0	0	0	0	0	0	0	0	0	0	0	0	3	0	0	0	0	0	0	2	2	0	0	0	2	1	0	0	0	0	0	2	0	0	0	0
OTU22170	0	0	0	0	0	0	0	0	0	0	0	0	0	1	0	0	0	0	0	0	0	0	0	0	1	0	1	1	0	1	0	0	1	0	2	2	1	0	1	0	1	1	0	0	2	0	2	1	2
OTU19991	0	0	0	0	0	0	0	0	0	0	0	0	0	0	0	0	1	0	0	0	0	0	0	0	0	0	0	0	0	0	0	0	0	0	1	0	0	0	0	0	0	0	0	0	1	0	0	0	0
OTU15462	0	0	0	0	0	0	0	0	0	0	0	0	0	0	0	0	0	0	0	0	0	0	0	0	1	0	0	0	0	0	0	0	0	0	0	0	0	0	0	0	0	0	0	0	0	0	0	0	0
OTU867	0	0	0	0	0	0	0	0	0	0	0	0	0	0	0	2	0	0	0	0	2	1	0	2	2	0	1	0	0	0	0	0	0	0	0	0	0	0	0	0	0	0	0	0	0	1	1	7	8
OTU16598	0	0	1	0	0	0	0	0	0	0	0	0	0	0	0	0	0	0	0	0	0	0	0	0	0	0	0	0	0	0	0	0	0	0	0	0	0	0	0	0	0	0	0	0	0	1	0	0	0
OTU10776	0	0	0	0	0	0	0	0	0	0	0	0	0	0	0	0	0	0	0	0	0	0	0	0	0	9	10	11	5	9	0	0	0	1	1	0	0	0	1	0	1	0	1	1	0	2	1	0	1
OTU12683	0	0	0	0	0	0	0	0	0	0	0	0	0	0	0	0	0	0	0	4	1	0	0	0	0	0	0	0	0	0	1	0	0	8	1	6	6	0	1	0	0	0	0	0	0	2	1	0	1
OTU22832	0	0	0	0	0	0	0	0	0	0	0	0	0	0	0	0	0	0	0	0	0	0	0	0	0	0	0	1	0	0	0	0	0	0	0	0	0	0	0	0	0	0	0	0	0	0	0	0	0
OTU13015	0	0	0	0	0	0	1	0	0	0	0	1	0	0	0	0	0	0	0	0	0	0	0	0	1	0	0	0	0	0	0	0	0	0	5	0	0	1	0	4	0	1	3	2	2	0	0	2	3
OTU23880	0	0	0	0	0	0	0	0	0	0	0	0	0	0	0	0	0	0	0	0	0	0	0	0	0	0	0	0	0	0	0	0	3	0	0	0	0	0	1	0	0	0	0	0	0	0	0	0	0
OTU16142	0	0	0	0	0	0	0	0	0	0	0	0	0	0	0	0	0	0	0	0	0	0	0	0	0	0	0	0	0	0	0	1	0	18	0	0	0	0	0	0	0	0	0	0	0	0	0	0	0
OTU727	0	0	0	0	0	0	0	0	0	0	0	0	0	2	0	0	0	0	0	3	0	0	0	0	0	0	1	0	0	0	0	1	0	0	0	0	1	0	0	1	1	0	0	0	0	0	0	0	0
OTU12077	0	0	3	0	0	0	0	0	0	0	0	1	0	0	0	0	0	0	0	0	0	0	1	0	0	0	2	1	4	2	0	0	0	0	0	0	0	0	0	0	0	0	0	0	0	0	0	1	1
OTU23696	0	0	0	0	0	0	0	0	0	0	0	0	0	0	0	0	0	0	0	0	0	0	0	0	0	1	1	0	0	0	0	3	0	1	3	1	0	2	4	0	0	0	1	2	0	0	0	0	0
OTU20104	0	0	0	0	0	0	0	0	0	0	0	2	0	0	0	2	2	0	0	0	16	13	0	0	0	0	0	0	0	0	1	0	0	0	0	0	0	1	0	0	0	0	0	0	0	0	0	0	0
OTU23035	7	0	0	0	0	0	0	0	0	0	0	0	0	0	0	0	0	0	0	0	0	0	0	0	0	0	0	1	0	0	0	0	3	0	0	0	0	0	0	2	2	1	3	1	0	0	1	2	5
OTU24809	0	0	0	0	0	0	0	0	0	0	0	0	0	0	0	0	0	0	0	0	0	0	0	0	0	0	0	0	0	0	0	0	0	0	0	0	0	0	0	0	0	0	0	0	0	0	0	0	0
OTU12023	0	0	1	0	0	0	0	0	0	0	0	0	0	0	0	0	0	0	0	0	0	0	0	0	0	0	0	2	0	0	0	0	3	0	0	0	1	11	5	3	0	0	1	2	2	0	0	2	1
OTU23831	0	0	9	0	0	0	0	0	0	0	1	0	0	0	1	0	0	0	0	0	0	0	0	0	0	0	0	2	0	0	0	0	0	0	0	0	0	0	0	0	1	0	0	0	0	0	0	0	0
OTU15608	0	0	0	0	0	0	0	0	0	0	0	0	0	0	0	0	0	0	0	0	0	0	0	0	0	0	0	0	0	0	0	0	0	21	0	2	0	1	0	0	1	0	0	0	0	0	0	0	2
OTU11471	0	0	0	0	0	0	0	0	0	0	0	0	0	0	0	0	0	0	0	0	0	0	0	0	0	0	2	2	0	0	0	1	15	0	12	4	4	0	0	0	0	0	0	0	0	0	0	0	0
OTU11896	0	0	0	0	0	0	0	0	0	0	0	0	0	0	0	0	0	0	0	0	0	0	0	0	0	0	0	0	0	0	0	1	0	1	1	4	35	0	0	0	1	1	1	0	0	7	0	0	0
OTU24712	0	0	0	0	0	0	0	0	0	0	0	0	0	0	0	0	0	0	0	0	0	0	0	0	0	0	0	0	0	0	0	0	0	0	0	0	0	0	0	0	0	0	0	0	0	1	0	0	0
OTU15140	0	0	0	0	0	0	0	0	0	0	0	0	0	0	0	0	0	0	1	0	0	0	0	0	0	0	0	1	0	0	0	0	0	0	0	0	0	0	0	0	0	0	0	0	0	0	0	0	0
OTU903	0	0	0	0	0	0	0	0	0	0	0	0	0	0	0	0	0	0	0	0	0	0	0	0	0	0	0	0	0	0	0	0	7	1	2	0	0	0	1	0	1	1	2	8	0	0	0	0	0
OTU14652	0	0	0	0	0	0	0	0	0	0	0	0	0	0	0	0	0	0	0	0	0	0	0	0	0	0	0	0	0	0	0	0	0	0	0	0	0	0	0	0	0	0	0	0	0	0	0	0	0
OTU6375	0	0	0	0	0	0	0	0	0	0	0	0	0	0	0	0	0	0	0	0	0	0	0	0	0	0	0	0	0	0	0	0	0	9	0	1	2	0	0	2	0	1	0	0	2	3	1	1	2
OTU22553	0	0	0	0	0	0	0	0	0	0	0	0	1	0	0	0	0	0	0	0	0	0	0	0	0	1	0	0	0	0	0	0	0	0	0	0	0	0	0	0	0	0	0	0	1	0	0	0	0
OTU23119	0	0	0	0	0	0	0	0	0	0	0	0	0	0	0	0	0	0	0	0	0	0	0	0	0	2	0	0	0	0	0	1	1	0	1	0	0	1	0	1	0	0	0	0	2	0	0	4	1
OTU10656	0	0	0	0	0	0	0	0	0	0	0	0	0	0	0	0	0	0	0	0	0	0	0	0	0	0	24	22	0	0	0	0	1	1	0	0	1	0	0	0	0	0	0	0	0	0	0	0	0
OTU23177	0	0	0	0	0	0	0	0	0	0	0	0	0	0	0	0	0	0	0	0	0	0	0	0	0	0	0	0	1	0	0	2	0	0	0	0	1	0	1	0	0	0	0	0	0	0	0	0	0
OTU2325	0	1	0	0	0	0	0	0	0	0	2	0	0	0	0	0	0	2	0	0	0	0	0	0	0	0	0	0	0	0	0	0	0	2	0	0	0	0	0	1	0	0	1	0	0	0	0	2	0
OTU15012	23	0	0	0	0	0	0	0	0	0	0	0	0	0	0	0	0	0	0	0	0	0	0	0	0	0	0	0	0	0	0	0	0	0	0	0	0	0	0	0	0	0	0	0	0	0	0	0	0
OTU16259	0	0	1	0	0	0	0	0	0	0	0	0	0	0	0	0	0	4	0	2	0	0	0	0	1	0	0	0	0	0	0	0	0	0	0	0	0	0	0	0	0	0	0	0	0	0	0	0	0
OTU13825	0	0	0	0	0	0	0	0	0	0	0	0	0	0	0	0	0	0	0	0	0	0	0	0	0	0	0	0	0	0	0	0	0	0	3	4	10	0	1	0	0	0	0	0	0	0	0	0	0
OTU17535	0	0	2	0	0	0	0	0	0	0	0	0	0	0	0	0	0	0	3	0	0	0	0	0	0	0	0	0	0	0	0	0	0	4	0	0	0	0	0	1	0	0	0	0	0	0	0	0	0
OTU15506	0	0	0	0	0	0	0	0	0	0	0	0	0	0	0	0	0	0	0	0	0	0	0	0	0	0	0	0	0	0	0	0	0	0	0	0	0	0	0	0	0	0	0	0	0	0	0	0	0
OTU12230	0	0	0	0	0	0	0	0	0	0	0	0	0	0	0	0	0	0	0	0	0	0	0	0	0	0	0	0	0	0	0	0	1	0	2	2	4	1	0	1	0	1	1	2	0	1	3	0	0
OTU3281	0	0	0	0	0	0	0	0	0	0	0	0	0	0	0	0	0	0	0	0	0	0	0	0	0	0	0	1	0	0	0	0	0	0	3	2	4	1	0	3	5	1	2	3	2	0	1	1	2
OTU848	0	0	0	0	0	0	0	0	0	0	0	0	0	0	0	0	0	0	0	0	0	0	0	0	0	0	0	0	0	0	0	0	0	0	0	0	0	0	0	0	0	0	0	0	0	0	0	0	0
OTU897	0	0	0	0	0	0	0	0	0	0	0	0	0	0	0	0	0	0	0	0	0	0	0	0	0	0	0	0	0	0	0	0	0	0	0	0	0	0	0	0	0	0	0	0	0	0	0	0	0
OTU1741	0	0	0	0	1	0	0	0	0	0	0	0	0	0	0	0	0	0	0	0	0	0	0	0	0	0	0	0	0	0	0	0	0	0	0	0	0	0	0	0	0	0	0	0	0	0	0	0	0
OTU14694	0	0	0	0	0	0	0	0	0	0	0	0	0	0	0	0	0	0	0	0	0	0	0	0	3	0	0	0	0	0	0	0	0	0	0	0	0	0	0	0	0	0	0	0	0	0	0	0	0
OTU8860	0	0	0	0	0	1	0	2	0	0	0	1	0	0	0	3	1	1	0	1	1	0	0	0	0	1	0	0	0	0	0	0	0	0	1	1	0	1	0	1	0	0	2	1	1	0	0	3	2
OTU24271	0	0	0	0	0	0	0	0	0	0	0	0	0	0	0	0	0	0	0	0	0	0	0	0	0	0	0	0	0	0	0	0	0	0	0	0	0	0	0	0	0	0	0	0	0	0	0	0	0
OTU6816	0	0	0	0	0	0	0	0	0	1	1	0	0	0	0	0	0	0	0	0	0	0	0	0	0	0	0	0	0	0	0	1	0	3	1	1	0	0	1	1	3	1	2	2	1	0	1	2	0
OTU12001	0	0	0	0	0	0	0	0	0	0	0	0	0	0	0	0	1	0	0	0	0	0	0	0	0	0	0	0	0	0	2	0	1	0	6	1	2	0	0	4	1	0	0	1	0	0	0	0	0
OTU24224	0	0	0	0	0	0	0	0	0	0	0	0	0	0	0	0	0	0	0	0	0	0	0	0	0	0	0	0	0	0	0	0	0	0	0	0	0	0	0	0	0	0	0	0	0	0	0	0	0
OTU23708	0	0	0	0	0	0	0	0	0	0	0	0	0	0	0	0	0	0	0	0	0	0	0	0	0	0	0	0	0	0	0	0	2	0	2	0	0	1	3	2	0	0	1	3	0	0	0	0	0
OTU14724	0	0	0	0	0	0	0	0	0	0	0	0	0	0	0	0	0	0	0	0	0	0	0	0	0	0	0	0	0	0	0	0	0	1	0	0	0	0	0	0	0	0	0	0	0	0	0	0	0
OTU23442	0	0	0	0	0	0	0	0	0	0	0	0	0	0	0	0	0	0	0	0	0	0	0	0	0	0	0	0	0	0	0	0	7	0	0	0	0	0	0	0	0	0	0	0	0	0	0	0	0
OTU10802	0	0	0	0	0	0	0	0	0	0	0	0	0	0	0	0	0	0	0	0	0	0	0	0	0	0	4	4	5	4	0	0	0	2	1	0	0	0	0	0	2	1	0	0	0	1	0	0	0
OTU8209	0	0	0	0	0	1	0	0	0	0	0	0	0	0	0	0	0	0	0	0	0	0	0	0	0	0	0	0	2	0	0	0	0	0	1	1	0	0	1	3	0	2	2	0	1	0	0	10	1
OTU12046	0	0	0	0	0	0	0	0	0	0	0	0	0	0	0	0	0	0	0	0	0	0	0	0	0	1	1	4	0	0	0	3	3	0	1	2	5	5	5	1	0	0	4	0	0	0	0	0	0
OTU13434	4	3	4	0	0	0	0	0	0	0	0	0	0	0	0	0	1	1	4	1	0	0	1	0	0	0	0	0	0	0	0	0	0	0	0	0	0	0	0	0	0	0	0	0	0	0	0	0	0
OTU23725	0	0	0	0	0	0	0	0	0	0	0	0	0	0	0	0	0	0	0	0	0	0	0	0	0	0	0	1	0	0	0	0	1	0	0	0	0	3	3	1	0	0	0	0	0	0	0	0	0
OTU16709	0	0	1	0	0	0	0	0	0	0	0	0	0	0	0	1	0	0	2	1	0	0	2	0	0	0	0	0	0	0	1	0	0	0	0	0	0	0	0	0	0	0	0	0	0	0	0	0	0
OTU690	0	0	0	0	0	0	0	0	0	0	0	0	0	0	0	0	0	0	0	2	0	0	0	0	0	0	0	0	0	0	0	0	0	0	0	2	1	0	0	0	0	2	0	0	1	0	1	0	0
OTU22668	0	0	0	0	0	2	0	0	0	0	0	0	0	0	0	0	0	0	0	1	0	0	0	0	2	0	0	0	0	0	1	0	0	0	0	0	0	0	0	0	0	0	0	0	0	0	0	0	0
OTU5617	0	0	0	0	0	0	0	0	0	0	0	0	0	0	0	0	0	0	0	0	0	0	0	0	0	0	0	0	0	1	40	0	0	2	0	0	0	0	0	0	0	1	0	0	1	0	0	0	0
OTU11959	0	0	0	0	0	0	0	0	0	0	0	0	0	0	0	0	0	0	0	0	0	0	0	0	0	0	0	0	0	0	0	0	3	0	4	0	1	6	11	6	0	0	0	0	0	0	0	0	0
OTU12540	0	0	0	0	0	0	0	0	0	0	0	0	0	0	0	0	0	0	0	0	0	0	0	0	0	0	0	0	1	0	0	0	0	0	0	0	0	0	0	0	0	0	0	0	3	1	3	19	24
OTU20889	0	0	0	0	0	0	2	0	0	0	2	0	0	0	0	0	0	0	1	1	0	1	0	0	0	0	0	0	0	0	0	0	0	0	0	0	0	0	0	0	0	0	0	0	0	0	0	0	0
OTU23926	0	0	0	0	0	0	0	0	0	0	0	0	0	0	0	0	0	0	0	0	0	0	0	0	0	0	0	0	0	0	0	0	0	3	1	0	0	0	0	1	7	6	0	0	4	2	6	0	7
OTU10707	0	0	0	0	0	0	0	0	0	0	0	0	0	0	0	0	0	0	0	0	0	0	0	0	0	10	9	12	5	5	0	0	6	0	0	0	0	0	0	0	0	0	0	0	0	0	0	0	0
OTU23760	0	0	0	0	0	0	0	0	0	0	0	0	0	0	0	0	0	0	0	0	0	0	0	0	0	0	0	0	0	0	0	0	1	0	0	0	1	4	1	0	0	0	0	0	0	0	0	0	0
OTU12006	0	0	0	0	0	0	0	0	0	0	0	0	0	0	0	0	0	0	0	0	0	0	0	0	0	0	0	0	0	0	0	0	0	0	0	2	5	0	0	0	12	19	0	1	0	0	2	1	2
OTU437	0	0	0	0	0	0	0	0	0	0	0	0	0	0	0	25	3	0	14	0	0	0	0	0	0	0	0	0	0	0	0	0	0	0	0	0	0	0	0	0	0	0	0	0	0	0	0	0	0
OTU2870	0	0	0	0	0	0	0	0	0	0	0	0	0	0	0	0	0	0	0	0	0	0	0	0	0	0	0	0	0	0	0	0	0	0	1	0	0	0	0	1	0	1	5	2	0	1	0	1	0
OTU10832	0	0	0	0	0	0	0	0	0	0	0	0	0	0	0	0	0	0	0	0	0	0	0	0	0	1	10	18	4	3	0	0	0	0	0	0	0	0	0	0	0	0	0	0	0	0	0	0	0
OTU12038	0	0	0	0	0	0	0	0	0	0	0	0	0	0	0	0	0	0	0	0	0	0	0	0	0	0	0	0	0	0	0	0	2	0	0	1	0	0	0	0	0	0	0	1	0	0	0	0	0
OTU20629	0	0	0	0	0	0	0	0	0	0	0	0	0	0	0	0	0	0	1	5	0	0	0	0	0	3	0	0	0	0	0	0	0	0	3	0	0	0	1	0	0	1	0	2	1	0	0	1	3
OTU15062	0	0	0	0	0	0	0	0	0	0	0	0	0	0	0	0	0	0	0	0	0	0	0	0	0	0	0	0	0	0	0	0	0	0	0	0	0	0	0	0	0	0	0	0	0	0	0	0	0
OTU8957	0	0	0	0	0	0	0	0	0	0	1	0	0	0	0	0	0	0	0	2	0	0	0	1	0	1	0	0	0	0	0	1	0	1	0	0	0	1	1	0	4	5	0	2	1	0	0	0	3
OTU13430	0	0	1	0	0	0	0	0	0	0	1	0	0	0	0	0	0	1	1	2	0	0	0	0	0	0	0	0	0	0	0	0	0	0	0	0	0	0	0	0	0	0	0	1	0	0	1	0	0
OTU13195	0	0	1	0	0	0	0	0	0	0	0	0	0	0	0	0	0	0	0	1	3	0	0	0	0	0	0	0	0	0	2	0	0	0	0	7	1	1	0	0	0	0	0	0	0	0	0	0	0
OTU22569	0	0	0	0	0	0	0	0	0	0	0	0	0	0	0	0	0	0	0	0	0	0	0	0	0	0	0	0	0	0	0	0	0	2	1	13	12	0	1	0	0	1	0	0	0	1	0	0	0
OTU23558	0	0	0	0	0	0	0	0	0	0	0	0	0	0	0	0	0	0	0	0	0	8	0	0	0	0	0	0	0	0	0	2	0	0	0	0	1	0	0	0	0	2	0	0	2	1	0	0	0
OTU18438	0	0	0	0	0	0	0	0	0	0	0	0	0	0	0	1	0	0	0	0	0	0	0	0	0	1	0	0	0	0	0	0	1	2	1	1	0	0	0	1	1	5	0	0	1	0	0	2	2
OTU21625	0	0	0	0	0	0	0	0	0	0	0	0	0	0	0	0	2	2	2	0	0	0	0	0	0	0	0	0	0	0	0	0	0	0	0	0	0	0	0	0	0	0	0	0	0	0	0	0	0
OTU14643	0	0	0	0	0	0	0	0	0	0	0	0	0	0	0	0	0	0	0	0	0	0	0	0	0	0	0	0	0	0	0	0	0	0	0	0	1	0	0	0	0	0	0	0	0	0	0	0	0
OTU744	0	0	0	0	0	0	2	0	1	0	1	0	0	0	1	1	1	1	1	6	1	0	4	0	1	0	0	0	1	0	0	1	0	1	0	0	0	0	0	1	0	0	0	1	0	1	0	0	1
OTU23914	0	0	0	0	0	0	0	0	0	0	0	0	0	0	0	0	0	0	0	0	0	0	0	0	0	0	0	0	0	1	0	0	0	0	0	1	2	0	0	0	0	0	0	0	1	1	1	0	1
OTU23720	0	0	0	0	0	0	0	0	0	0	0	0	0	0	0	0	0	0	0	0	0	0	0	0	0	2	0	0	0	1	0	1	7	0	3	0	0	3	3	1	0	0	0	1	0	0	0	0	0
OTU15188	0	0	0	1	0	0	0	0	0	0	0	0	0	0	0	0	0	0	0	0	0	0	0	0	0	0	0	0	0	0	0	0	0	0	0	0	0	0	0	0	0	0	0	0	0	0	0	0	0
OTU222	0	0	0	0	0	0	0	0	0	1	0	0	0	0	0	0	0	0	0	0	0	0	0	0	17	0	0	0	0	0	0	0	0	0	0	0	0	0	0	0	0	1	0	0	0	0	0	0	0
OTU11064	0	0	0	0	0	0	0	0	0	0	0	0	0	0	0	0	0	0	0	0	0	0	0	0	0	0	0	1	1	0	0	0	0	18	0	2	1	4	1	0	4	5	3	2	0	2	0	0	2
OTU23545	0	0	0	0	0	0	0	0	0	0	0	0	0	0	0	0	0	0	0	0	0	0	0	0	0	0	0	0	0	0	0	7	0	0	0	0	0	0	0	0	0	0	0	0	0	0	0	0	0
OTU10804	0	0	0	0	0	0	0	0	0	0	0	0	0	0	0	1	0	0	0	0	0	0	0	0	0	0	0	0	0	0	0	0	4	0	6	3	2	4	6	2	0	0	1	1	1	0	0	0	0
OTU2836	0	0	0	0	0	0	0	0	0	0	1	0	0	0	0	0	0	0	0	1	0	0	0	0	0	0	0	0	0	0	0	1	0	2	0	0	0	0	0	1	0	1	0	0	0	0	0	0	0
OTU11215	0	0	0	0	0	0	0	0	0	0	0	0	0	0	0	0	0	0	0	0	0	0	0	0	0	1	4	2	1	0	0	1	11	0	3	0	1	0	2	2	0	0	0	1	0	0	0	0	0
OTU2443	0	0	1	0	0	0	0	0	0	0	0	0	0	2	0	0	0	0	0	0	0	0	0	0	0	1	2	1	0	2	0	2	5	1	0	0	0	1	0	1	0	1	0	0	0	0	0	0	0
OTU24214	0	0	0	0	0	0	0	0	0	0	0	0	0	0	0	0	0	0	0	0	0	0	0	0	0	0	0	0	0	0	0	1	3	0	0	0	0	0	0	1	0	0	0	0	0	0	0	0	1
OTU11052	0	0	0	0	0	0	0	0	1	0	0	0	0	0	0	0	0	0	0	0	0	0	0	0	0	0	0	0	0	0	3	0	14	0	0	0	0	1	1	0	0	0	0	0	0	0	0	0	0
OTU13472	0	0	0	0	0	0	0	0	0	0	1	0	0	0	0	0	0	0	0	0	0	0	0	0	0	0	1	0	0	0	0	0	0	2	0	0	0	0	0	0	3	0	0	1	0	0	0	0	0
OTU12490	0	0	0	0	0	0	0	0	0	0	0	0	0	0	0	0	0	0	0	0	0	0	0	0	0	0	0	0	0	0	0	0	4	0	2	0	0	5	5	1	0	0	0	5	0	0	0	0	0
OTU14292	0	0	0	0	0	0	0	0	0	0	0	0	0	0	0	22	1	0	22	1	0	0	0	0	0	0	0	0	0	0	0	0	0	0	0	0	0	0	0	0	0	0	0	0	0	0	0	0	0
OTU14010	0	0	1	0	0	0	0	0	1	0	0	0	0	1	0	0	0	0	0	2	0	0	0	0	0	0	0	0	0	0	0	1	1	0	0	5	1	0	0	0	0	0	0	0	0	0	0	0	0
OTU16192	0	0	0	0	0	0	0	0	0	0	0	0	0	0	0	0	0	0	0	0	0	0	0	0	0	0	0	0	0	0	0	0	0	0	0	0	0	0	0	0	0	0	0	0	0	0	0	0	0
OTU11102	0	0	0	0	0	0	0	0	0	0	0	0	0	0	0	0	0	0	0	0	0	0	2	0	0	0	1	0	2	0	0	2	0	0	3	4	0	1	1	0	1	2	1	0	1	0	0	0	0
OTU11702	0	0	0	0	0	0	0	0	0	0	0	0	0	0	0	0	0	0	0	0	0	0	0	0	0	0	0	0	0	0	0	1	0	0	5	3	1	1	0	5	3	0	0	1	4	0	0	3	2
OTU11809	0	0	0	0	0	0	0	0	0	0	0	0	0	0	0	0	0	0	0	0	0	0	0	0	0	0	0	0	0	1	0	0	0	0	2	19	9	1	0	3	3	3	0	0	1	1	4	0	0
OTU12577	0	0	0	0	0	0	0	0	0	0	0	0	0	0	0	0	0	0	0	0	0	0	0	0	0	0	0	0	0	0	0	2	16	0	14	0	0	0	0	5	0	0	0	0	0	0	0	0	0
OTU11125	0	0	0	0	0	0	0	0	0	0	0	0	0	0	0	0	0	0	0	0	0	0	0	0	0	0	3	1	0	0	21	5	6	1	4	1	1	0	0	0	0	0	0	0	0	0	0	0	1
OTU13325	0	0	0	0	0	0	0	0	0	0	0	0	0	0	0	0	0	0	0	0	1	0	0	0	0	0	1	0	0	0	0	0	0	3	0	3	2	0	0	2	7	5	0	0	0	1	0	0	0
OTU12682	0	0	0	0	0	0	0	0	0	0	0	0	0	0	0	0	0	0	0	0	0	0	0	0	0	1	0	0	1	0	0	0	0	0	0	0	0	0	0	0	0	0	0	0	6	21	17	0	1
OTU12878	0	0	0	0	0	0	0	0	0	0	0	0	0	0	0	0	0	0	0	0	0	0	0	0	0	0	0	0	0	0	0	0	0	0	2	0	0	1	0	2	0	0	5	2	7	0	0	10	8
OTU22951	0	0	0	0	0	0	0	0	0	0	0	0	0	0	0	0	0	0	0	0	0	0	0	0	0	0	1	1	4	3	1	0	1	0	2	0	0	0	0	0	0	0	1	2	0	0	0	1	0
OTU14314	0	0	0	0	0	0	0	0	0	0	0	0	0	0	0	3	0	0	0	0	0	0	0	0	0	0	0	0	0	0	0	0	0	0	1	1	2	0	0	0	0	0	0	0	0	0	0	0	0
OTU12696	0	0	0	0	0	0	0	0	0	0	0	0	0	0	0	0	0	0	0	0	0	0	0	0	0	0	0	0	0	0	0	0	0	10	1	1	0	1	0	1	2	4	1	0	2	1	5	0	0
OTU11107	0	0	0	0	0	0	0	0	0	0	0	0	0	0	0	0	0	0	0	0	0	0	0	0	0	0	0	1	2	2	0	1	3	0	0	0	0	1	0	0	0	0	0	0	0	0	0	1	1
OTU24415	0	0	0	0	0	0	0	0	0	0	0	0	0	0	0	0	0	0	0	0	0	0	0	0	0	0	0	0	0	1	0	0	0	0	0	1	3	0	0	0	0	0	0	0	0	0	0	0	0
OTU11902	0	0	0	0	0	0	0	0	0	0	0	0	0	0	0	0	0	0	0	0	0	0	0	0	0	0	0	0	0	0	0	0	0	0	0	15	22	0	0	0	8	3	0	0	0	0	1	0	0
OTU23851	0	0	0	0	0	0	0	0	0	0	0	0	0	0	0	0	0	0	0	0	0	0	0	0	0	0	0	0	0	0	0	1	3	0	0	0	0	0	0	0	0	0	0	0	1	0	0	0	0
OTU16087	0	0	1	0	0	0	0	0	0	0	0	0	0	3	1	0	0	0	0	1	0	0	0	0	0	1	0	0	0	0	0	0	0	1	2	2	4	3	2	8	1	2	3	0	1	0	0	0	0
OTU23845	0	0	0	0	0	0	0	0	0	0	0	0	0	0	0	0	0	0	0	0	0	0	0	1	0	0	0	0	0	0	1	0	0	0	1	0	0	0	0	0	0	0	0	0	0	0	0	0	1
OTU13458	0	0	2	0	0	0	0	0	0	0	0	0	0	1	0	0	0	0	0	0	0	0	0	0	0	0	0	1	1	0	0	0	0	1	0	0	0	1	0	0	0	0	0	0	0	0	0	0	0
OTU12514	0	0	0	0	0	0	0	0	0	0	0	0	0	0	0	0	0	0	0	0	0	0	0	0	0	0	0	0	0	3	0	8	6	6	1	0	0	1	0	1	0	0	1	1	1	0	0	0	0
OTU3909	0	0	0	0	0	0	0	0	0	0	0	0	0	0	0	0	1	0	0	0	0	0	0	0	0	0	0	0	0	0	0	0	0	1	0	0	0	0	0	0	0	0	0	0	0	0	0	0	0
OTU11446	0	0	0	0	0	0	0	0	0	0	0	0	0	0	0	0	0	0	0	0	0	0	0	0	0	10	1	0	1	0	0	1	12	1	11	3	2	2	2	0	0	0	0	0	0	0	0	0	0
OTU21435	0	0	0	0	0	0	1	0	0	0	0	0	0	0	0	0	0	0	0	0	0	0	0	0	0	0	0	0	0	2	0	1	0	0	4	0	1	0	3	0	1	0	0	2	3	0	1	1	4
OTU845	0	0	0	0	0	0	0	0	0	0	0	0	0	0	0	0	0	0	0	0	0	0	0	0	0	0	1	3	0	0	0	1	0	0	0	0	1	0	1	1	0	0	0	0	2	2	3	2	3
OTU13220	0	0	0	0	0	0	0	0	0	0	0	0	0	0	0	0	0	0	0	0	0	0	0	0	0	0	0	0	0	0	0	0	0	0	0	0	0	0	0	0	0	0	0	0	0	0	0	0	0
OTU16707	0	0	0	0	0	0	0	0	0	0	0	0	0	0	0	0	0	0	0	0	0	0	0	0	0	0	0	0	0	0	1	1	7	0	0	0	0	4	5	0	0	0	0	2	0	0	0	0	1
OTU11908	0	0	0	0	0	0	1	0	0	0	3	0	0	0	0	1	0	0	0	0	0	0	0	0	0	3	0	0	0	0	0	0	1	1	0	2	3	1	1	0	1	0	0	0	0	0	0	0	0
OTU7143	0	0	0	0	0	0	0	0	0	0	0	0	0	0	0	0	0	0	8	0	0	0	0	0	0	0	0	0	0	0	0	0	0	0	0	0	0	0	0	0	0	0	0	0	0	0	0	0	0
OTU23153	0	0	0	0	0	0	0	0	0	0	0	0	0	0	0	0	0	0	0	0	0	0	0	0	0	0	0	0	0	0	0	0	0	0	0	0	0	0	0	0	0	0	0	0	0	0	0	0	0
OTU22842	0	0	0	0	0	0	0	0	0	0	0	0	0	0	0	0	0	0	0	1	0	0	0	0	0	0	2	1	0	0	0	0	0	0	2	3	2	0	0	1	5	5	0	0	1	0	0	1	1
OTU11766	0	0	0	0	0	0	0	0	0	0	0	0	0	0	0	0	0	0	0	0	0	0	0	0	0	0	0	0	0	0	0	0	1	0	8	1	6	1	2	1	1	0	0	0	0	0	0	0	0
OTU23323	0	0	0	0	0	0	0	0	0	0	0	0	0	0	0	1	0	0	0	3	0	0	1	0	0	0	0	0	0	0	0	0	0	2	0	0	0	0	0	0	0	0	0	0	0	0	0	0	0
OTU16602	0	0	0	0	0	0	0	0	0	0	1	0	0	0	0	1	2	0	1	0	0	0	0	0	0	0	0	0	0	0	0	0	0	0	1	0	0	0	1	0	0	0	0	0	0	0	0	0	0
OTU23644	0	0	0	0	0	0	0	0	0	0	0	0	0	0	0	0	0	0	0	0	0	0	0	0	0	0	0	0	0	0	0	0	2	0	0	0	0	0	0	0	0	0	0	0	1	0	0	7	1
OTU16244	0	0	1	0	0	0	0	0	0	0	1	0	0	2	0	0	0	0	1	0	0	0	0	0	0	0	0	0	0	0	0	0	0	0	0	0	0	0	0	1	0	0	0	0	0	0	0	0	0
OTU737	0	0	0	0	0	0	0	0	0	0	0	0	0	0	0	0	0	0	1	0	2	0	0	0	0	0	0	0	0	0	0	0	0	0	0	0	0	0	0	0	0	0	0	0	0	0	0	0	0
OTU13737	0	2	9	0	0	0	0	0	0	0	1	0	0	0	0	0	0	0	0	0	0	0	0	0	0	2	1	5	2	0	0	0	2	0	0	1	1	5	3	0	0	0	0	1	0	0	0	0	0
OTU14174	0	0	0	0	0	0	0	0	0	0	2	0	0	0	0	0	0	0	0	1	0	0	0	0	1	0	0	0	0	0	0	0	0	0	2	2	0	0	0	0	1	0	0	0	0	0	0	0	0
OTU4637	0	0	0	0	0	0	0	0	0	0	0	0	0	0	0	0	0	0	0	0	0	0	0	0	0	0	0	0	0	0	0	0	0	0	0	2	5	0	0	0	2	0	0	0	0	0	0	0	0
OTU24610	0	0	0	0	0	0	0	0	0	0	0	0	0	0	0	0	0	0	0	0	0	0	0	0	0	0	0	1	1	1	0	0	1	5	0	0	2	1	1	0	0	0	0	0	2	0	0	0	0
OTU11953	0	0	0	0	0	0	0	0	0	0	0	0	0	0	0	0	0	0	0	0	0	0	0	0	0	0	0	0	0	0	0	0	1	0	0	0	0	11	16	0	0	0	0	0	0	0	0	0	0
OTU6814	0	0	0	0	0	0	0	0	0	0	0	0	0	0	0	1	0	0	0	5	0	2	0	0	0	0	0	0	0	0	0	0	0	0	0	1	0	0	0	3	5	0	0	2	7	0	0	6	3
OTU24149	0	0	0	0	0	0	0	0	0	0	0	0	0	0	0	0	0	0	0	0	0	0	0	0	0	2	9	14	4	6	0	0	2	1	0	0	0	0	0	0	0	0	0	0	0	0	0	0	0
OTU24807	0	0	0	0	0	0	0	0	0	0	0	0	0	0	0	0	0	0	0	0	0	0	0	0	0	0	0	0	0	0	0	0	0	0	0	0	0	0	0	0	0	1	0	0	0	1	0	0	0
OTU18398	0	0	0	0	0	0	0	0	0	0	0	0	0	0	0	0	0	2	1	0	0	0	0	0	0	0	0	0	0	0	0	0	0	0	0	0	0	0	0	0	0	0	0	0	1	0	0	0	1
OTU11904	0	0	0	0	0	0	0	0	0	0	0	0	0	0	0	0	0	0	0	0	0	0	0	0	0	0	0	0	0	0	0	0	1	0	1	0	10	0	0	0	0	0	1	1	0	7	1	1	5
OTU23911	0	0	0	0	0	0	0	0	0	0	0	0	0	0	0	0	0	0	0	0	0	0	0	0	0	0	0	0	0	0	0	0	0	0	0	0	2	1	2	0	0	0	0	0	3	0	1	1	0
OTU15154	0	0	0	0	0	0	0	0	0	0	0	0	0	0	0	0	0	0	0	0	0	0	0	0	0	0	0	0	0	0	0	0	0	0	0	0	0	0	0	0	0	0	0	0	0	0	1	0	0
OTU13903	0	0	0	0	0	0	0	0	0	0	1	0	0	0	0	2	0	5	5	4	0	0	0	0	0	0	0	0	0	0	0	0	0	0	0	0	0	0	0	0	0	1	0	0	0	0	0	0	0
OTU4657	0	0	0	0	0	0	0	0	0	0	0	0	0	0	0	8	0	0	9	0	0	0	0	0	0	0	0	1	0	0	0	0	0	0	3	1	3	0	0	1	1	0	1	0	0	0	0	1	0
OTU18131	0	0	0	0	0	0	0	0	0	0	1	0	0	0	0	2	0	0	1	0	0	0	0	0	0	0	0	0	0	0	0	0	1	0	0	0	0	0	0	0	0	0	0	0	0	0	0	0	0
OTU14055	0	0	0	0	0	0	0	0	0	0	0	0	0	0	0	0	0	0	0	0	0	0	0	0	0	0	0	0	0	0	0	0	0	1	2	0	0	0	1	4	0	0	1	0	0	0	0	0	0
OTU17466	0	0	0	0	0	0	0	0	0	0	0	0	0	0	0	0	0	0	0	0	0	0	0	0	0	0	0	0	0	0	0	0	0	0	0	0	0	0	0	0	1	0	0	0	0	0	0	0	1
OTU13534	0	0	1	0	0	0	0	0	0	0	0	0	0	0	0	0	0	0	0	0	0	0	0	0	0	0	0	0	0	0	0	0	0	0	0	0	0	0	0	0	1	0	0	0	0	0	0	0	1
OTU3346	0	0	0	0	0	0	0	0	0	0	0	0	0	0	0	0	0	0	0	0	0	0	0	0	0	1	0	2	0	0	0	0	7	0	2	0	0	2	1	2	0	1	1	3	1	0	0	2	0
OTU12067	0	0	0	0	0	0	0	0	0	0	0	0	0	0	0	0	0	0	0	0	0	0	0	0	0	0	0	0	0	0	0	0	2	0	0	0	0	18	15	0	0	0	0	0	0	0	0	0	0
OTU6129	0	0	0	0	0	0	0	0	0	0	0	0	0	0	0	0	0	0	0	0	0	0	0	0	0	0	1	0	0	0	7	3	0	0	1	0	0	1	0	0	0	0	0	0	0	0	0	2	0
OTU15794	0	0	0	0	0	0	0	0	0	0	0	0	0	0	0	0	0	0	0	0	1	1	0	0	0	0	0	0	0	0	0	0	1	0	0	1	0	0	0	1	0	0	0	0	0	0	0	0	0
OTU6858	0	0	0	1	0	0	0	0	0	0	1	0	0	0	0	0	0	0	0	0	0	0	0	0	0	0	0	0	0	0	0	0	0	1	0	0	0	0	0	1	0	1	1	2	0	0	1	2	0
OTU23728	0	0	0	0	0	0	0	0	0	0	1	0	0	0	0	0	0	0	0	4	0	0	0	0	0	0	0	0	0	0	0	0	1	0	3	1	4	0	0	0	0	0	0	0	0	1	0	0	0
OTU22826	0	0	0	0	0	0	0	0	0	0	0	0	0	0	0	0	0	0	0	0	0	0	0	0	0	1	1	1	0	1	0	0	11	0	3	6	8	2	3	0	1	0	0	0	0	0	0	0	0
OTU24052	0	0	0	0	0	0	0	0	0	0	0	0	0	0	0	0	0	0	0	0	0	0	0	0	0	0	0	0	0	0	0	2	1	0	0	0	0	1	1	0	0	0	0	0	0	0	0	0	0
OTU23918	0	0	0	0	0	0	0	0	0	0	0	0	0	0	0	0	0	0	0	0	1	0	0	0	0	0	0	0	0	0	0	1	0	3	0	0	1	0	0	0	0	0	0	0	0	0	0	0	1
OTU21909	0	0	0	0	0	0	0	0	0	0	0	0	0	4	0	0	0	0	0	2	0	1	1	0	0	0	0	0	0	0	0	0	0	0	0	0	0	0	0	0	0	0	0	0	0	0	0	0	0
OTU24314	0	0	0	0	0	0	0	0	0	0	0	0	0	0	0	0	0	0	0	0	0	0	0	0	0	5	3	4	4	4	0	1	0	4	1	0	0	0	0	4	7	5	0	0	0	0	1	0	0
OTU11721	0	0	1	0	0	0	0	0	0	0	1	0	0	0	0	0	1	0	0	0	0	0	0	0	0	1	0	0	1	0	0	0	0	1	0	0	6	2	0	1	2	0	0	0	0	0	1	1	0
OTU1635	0	0	0	0	0	1	0	0	0	0	0	0	0	1	0	0	0	3	1	1	0	1	0	0	0	0	0	0	0	0	0	0	0	1	0	0	0	0	0	0	0	0	0	1	0	0	0	0	0
OTU23356	0	0	1	0	0	0	1	0	0	0	2	0	0	0	0	0	0	0	0	0	0	0	0	0	0	0	0	0	0	0	0	0	0	0	0	0	0	0	0	0	0	0	0	0	0	0	0	1	0
OTU23430	0	0	0	0	0	0	0	0	0	0	0	0	0	0	0	0	0	0	0	0	0	0	0	0	0	0	0	0	0	0	0	0	14	0	0	0	0	0	0	0	0	0	0	0	0	0	0	0	0
OTU23961	0	0	0	0	0	0	0	0	0	0	0	0	0	0	0	0	0	0	0	0	0	0	0	0	0	1	1	0	0	0	0	2	0	0	3	0	1	1	2	3	5	6	1	0	2	2	1	1	0
OTU11951	0	0	0	0	0	0	0	0	0	0	0	0	0	0	0	0	0	0	0	0	0	0	0	0	0	0	0	3	2	2	0	0	1	0	2	2	0	3	1	1	2	2	3	1	0	0	3	2	1
OTU21768	0	0	0	0	0	0	0	0	0	0	0	0	0	1	0	0	0	0	0	0	0	1	0	0	0	0	0	0	0	0	0	1	0	1	0	0	1	0	0	0	0	3	0	0	0	0	0	1	0
OTU12345	0	0	0	0	0	0	0	0	0	0	0	0	0	0	0	0	0	0	0	0	0	0	0	0	0	0	0	0	0	0	0	0	0	0	3	1	3	0	1	0	0	0	0	0	2	3	0	1	6
OTU15119	0	0	0	0	0	0	0	0	0	0	0	0	0	0	0	0	0	2	0	0	0	0	0	0	0	0	0	0	0	0	0	0	0	0	0	0	0	0	0	0	0	0	0	0	0	0	0	0	0
OTU1821	0	0	0	0	0	0	0	0	0	0	0	0	0	0	0	0	0	0	0	0	0	0	0	0	0	6	0	0	1	0	0	0	0	1	0	0	0	1	0	0	0	0	0	0	2	4	0	3	1
OTU23360	0	0	0	0	0	0	0	0	0	0	0	0	0	0	0	0	0	0	0	0	0	0	0	0	0	1	0	0	0	3	2	0	8	0	6	1	0	5	3	0	0	1	0	0	0	0	0	0	0
OTU15654	0	0	0	0	0	0	0	0	0	0	0	0	0	0	0	0	0	0	0	0	0	0	0	0	0	0	0	0	0	0	0	0	0	0	0	0	0	0	0	0	0	0	0	0	0	0	0	0	0
OTU10849	0	0	0	0	0	0	0	0	0	0	0	0	0	0	0	0	0	0	0	0	0	0	0	0	0	0	7	8	13	4	0	0	0	0	0	1	0	0	0	0	0	0	0	0	0	0	0	0	0
OTU99	14	0	0	0	0	0	0	0	0	0	0	0	0	0	0	0	0	0	0	0	0	0	0	0	0	0	0	0	0	0	0	0	0	17	0	0	0	0	0	0	0	0	0	0	0	0	1	0	0
OTU14509	0	0	0	0	0	0	0	0	0	0	0	0	0	0	0	0	0	0	0	0	0	0	0	0	0	0	0	0	0	0	0	0	0	0	0	0	0	0	0	0	0	0	0	0	0	0	0	0	0
OTU22251	0	0	0	0	0	0	0	0	0	0	0	0	0	0	0	0	0	0	0	0	0	0	0	0	0	1	0	0	0	0	0	0	0	0	0	4	1	0	0	0	0	0	0	1	0	0	0	0	1
OTU376	0	0	0	0	0	0	0	0	0	0	2	0	0	1	0	0	0	0	0	1	1	0	0	0	0	1	0	0	2	0	0	0	1	1	0	1	1	0	0	0	0	0	0	0	0	0	0	0	0
OTU15073	0	0	0	0	0	0	0	2	0	0	2	0	0	0	0	0	0	0	0	0	0	0	4	0	0	0	0	0	0	0	0	1	0	1	3	0	0	0	0	0	0	0	0	0	2	0	0	0	0
OTU15386	0	0	0	0	0	0	0	0	0	0	0	0	0	0	0	0	0	0	0	0	0	0	0	0	2	0	0	0	0	0	0	0	0	0	0	0	0	0	0	0	0	0	0	0	0	0	0	0	0
OTU12775	0	0	0	0	0	0	2	0	1	0	4	6	6	0	0	0	0	0	0	7	0	0	0	0	0	0	0	0	0	0	0	0	0	0	0	0	0	0	0	0	0	0	0	0	0	0	0	2	0
OTU12475	0	0	1	0	0	0	0	0	0	0	0	0	0	0	0	0	0	0	0	0	0	0	0	0	0	1	1	0	0	0	0	0	1	3	0	5	2	1	0	0	1	0	0	0	0	0	0	2	0
OTU11428	0	0	0	0	0	0	0	0	0	0	0	0	0	0	0	0	0	0	0	0	0	0	0	0	0	2	1	4	8	2	0	0	0	1	0	1	0	0	0	0	0	0	0	0	2	0	0	1	0
OTU8331	0	0	0	0	0	0	0	0	0	0	0	0	0	0	0	0	0	0	0	0	0	0	0	0	0	0	1	0	0	0	0	0	1	0	0	0	0	0	0	0	0	0	0	0	0	0	0	0	0
OTU21336	0	0	0	0	0	0	0	0	0	0	0	0	0	0	0	0	0	0	0	0	0	0	0	0	0	0	0	0	0	0	6	0	2	0	3	1	0	0	3	1	0	2	1	1	0	0	0	1	0
OTU24796	0	0	0	0	0	0	0	0	0	0	0	0	0	0	0	0	0	0	0	0	0	0	0	0	0	0	0	0	0	0	0	0	0	0	0	0	0	0	0	4	1	1	0	0	0	1	10	1	2
OTU10792	0	0	0	0	0	0	0	0	0	0	0	0	0	0	0	0	0	0	0	0	0	0	0	0	0	11	1	0	15	14	0	0	0	0	0	0	4	0	0	0	0	0	0	0	0	0	0	0	0
OTU12532	0	0	0	0	0	0	0	0	0	0	0	0	0	0	0	0	0	0	0	0	0	0	0	0	0	4	6	8	3	5	0	0	1	1	4	2	0	0	0	1	0	1	1	0	2	1	0	0	0
OTU15172	0	0	0	0	0	0	0	0	1	0	0	0	0	0	0	0	0	0	0	0	0	0	0	0	1	0	0	0	0	0	0	0	0	0	0	0	0	0	0	0	0	0	0	0	0	0	0	0	0
OTU238	0	0	0	0	0	0	0	0	0	0	34	0	0	1	0	0	0	0	0	0	0	0	0	0	0	0	0	0	0	0	0	0	0	0	0	0	0	0	0	0	0	0	0	0	0	0	0	1	1
OTU6742	0	0	0	0	0	0	0	0	0	0	0	2	0	0	1	0	0	1	0	2	5	1	1	0	0	0	0	0	0	0	0	0	0	0	0	0	1	0	1	0	0	1	0	0	0	0	0	0	1
OTU13886	0	0	0	0	0	0	0	0	0	0	0	0	0	0	0	0	0	0	0	0	0	0	0	1	0	0	0	0	0	0	0	0	0	0	0	4	2	1	0	0	0	0	0	0	0	0	0	0	0
OTU21739	0	0	0	0	0	0	0	0	0	0	0	0	0	0	0	0	0	0	0	0	0	0	0	0	0	0	0	1	0	0	0	0	0	0	0	0	0	0	0	1	0	0	0	0	0	0	0	0	0
OTU3024	10	0	0	0	0	0	1	0	0	0	0	0	0	0	0	0	0	0	0	2	0	0	0	0	0	0	0	0	0	0	0	0	0	1	0	0	0	0	0	0	0	0	0	0	0	0	1	0	0
OTU14610	0	0	0	0	0	0	0	0	0	0	0	0	0	0	0	0	0	1	0	0	0	0	0	1	0	0	0	0	0	0	1	1	0	0	1	0	0	0	0	0	0	0	0	0	0	0	0	1	0
OTU18156	0	0	0	0	0	0	0	0	0	0	0	0	0	0	0	0	0	0	0	0	0	0	0	0	0	0	0	0	0	0	0	0	1	0	6	0	0	0	1	6	2	2	0	2	4	1	0	3	4
OTU10640	0	0	0	0	0	0	0	0	0	0	0	0	0	0	0	0	0	0	0	0	0	0	0	0	0	2	4	6	5	11	0	0	7	0	0	1	0	0	0	1	0	0	0	0	0	0	0	0	0
OTU24264	0	0	0	0	0	0	0	0	0	0	0	0	0	0	0	0	0	0	0	0	0	0	0	0	0	0	0	0	0	0	0	1	0	2	3	0	0	1	4	0	1	0	0	0	1	0	0	0	0
OTU22989	0	0	0	0	0	0	0	0	0	0	0	0	0	0	0	0	0	0	0	0	0	0	0	0	0	0	0	0	0	1	0	0	17	0	1	0	0	0	3	0	0	0	0	1	1	0	0	1	0
OTU5435	0	0	0	0	0	0	0	0	0	0	0	0	0	0	0	0	0	0	0	1	0	0	0	0	0	0	1	0	0	0	0	0	0	0	5	1	1	0	0	2	1	1	0	0	4	0	0	3	0
OTU22077	0	0	1	0	0	0	0	0	0	0	0	0	0	0	0	0	0	0	0	0	0	2	0	0	0	0	0	0	0	0	0	0	0	0	0	0	0	0	0	0	0	0	0	0	0	0	0	0	0
OTU10510	0	0	0	0	0	0	0	0	0	0	0	0	0	0	0	0	0	0	0	0	0	0	0	0	0	0	0	0	0	0	0	2	2	1	2	3	3	1	3	9	2	0	3	0	1	0	0	1	0
OTU12224	0	0	0	0	0	0	0	0	0	0	0	0	0	0	0	0	0	0	0	0	0	0	0	0	0	0	0	0	0	0	0	0	1	0	0	0	0	1	1	2	0	0	0	0	7	0	0	0	0
OTU8355	0	0	0	0	0	0	0	0	0	0	0	0	0	0	0	1	0	0	0	0	1	0	0	0	0	1	2	1	1	1	0	0	0	1	0	0	0	0	0	0	0	0	0	0	0	0	0	0	0
OTU20660	0	0	0	0	0	0	0	0	0	0	0	0	0	0	0	1	0	0	5	0	0	0	0	0	0	0	0	0	0	0	0	0	0	5	2	0	0	0	0	1	0	0	0	0	0	0	1	0	0
OTU13443	0	0	0	0	0	0	0	0	0	0	2	0	0	0	0	0	0	0	0	0	0	0	0	0	0	0	0	0	0	0	0	0	2	0	0	1	0	1	0	0	0	0	0	0	0	0	0	0	0
OTU12563	0	0	0	0	0	0	0	0	0	0	0	0	0	0	0	0	0	0	0	0	0	0	0	0	0	1	0	0	0	1	0	4	1	1	0	0	0	2	0	4	1	1	1	0	1	0	0	0	0
OTU314	0	0	0	0	0	0	1	0	1	0	0	0	2	1	0	0	0	0	0	1	0	0	2	0	0	0	0	0	0	0	0	0	0	0	0	1	0	0	0	0	0	1	0	0	0	0	1	0	0
OTU19709	0	0	0	0	0	0	0	0	0	0	0	0	0	0	0	0	0	0	5	0	0	0	0	0	0	0	0	0	0	0	0	0	0	0	0	0	0	0	0	0	1	0	3	1	0	0	0	1	1
OTU10138	0	0	0	0	0	0	0	0	0	0	0	0	0	0	0	0	0	0	0	0	0	1	0	0	0	0	0	0	0	0	0	0	0	4	0	0	0	0	0	0	2	2	0	0	4	0	0	2	1
OTU2267	0	0	0	0	0	0	0	0	0	0	0	0	0	0	0	0	0	0	0	0	0	0	0	0	0	0	0	0	0	0	0	0	0	1	0	0	0	0	0	0	0	0	0	0	0	0	1	0	0
OTU23891	0	0	0	0	0	0	0	0	0	0	0	0	0	0	0	0	0	0	0	0	0	0	0	0	0	1	0	0	0	0	0	0	4	0	0	0	0	1	0	0	0	0	1	0	0	0	0	1	0
OTU22833	0	0	0	0	0	0	0	0	0	0	0	0	0	0	0	0	0	0	0	0	0	0	0	0	0	0	0	0	0	0	1	0	0	0	2	0	0	0	0	0	0	0	0	0	0	0	0	0	0
OTU11899	0	0	0	0	0	0	0	0	0	0	0	0	0	0	0	0	0	0	0	0	0	0	0	0	0	0	0	0	0	0	0	0	0	1	0	1	9	0	0	0	0	0	0	1	0	2	0	1	1
OTU23649	0	0	0	0	0	0	0	0	0	0	0	0	0	0	0	0	0	0	0	0	0	0	0	0	0	0	0	0	0	0	0	0	1	0	8	0	0	2	5	0	0	0	1	0	1	0	0	0	1
OTU10638	0	0	0	0	0	0	0	0	0	0	0	0	0	0	0	0	0	0	0	0	0	0	0	0	0	3	3	3	1	2	0	0	0	2	0	0	0	0	0	0	1	0	0	0	0	0	0	0	0
OTU12945	0	0	0	0	0	0	0	0	0	0	0	0	0	0	0	0	0	0	0	0	0	0	0	0	0	0	0	0	0	0	0	0	0	0	0	0	0	0	0	0	2	2	0	0	0	1	2	0	1
OTU396	0	0	0	0	0	0	0	0	0	0	2	3	12	2	8	0	0	0	1	0	0	0	0	0	0	0	0	0	0	0	0	0	0	0	0	0	0	0	0	0	0	0	0	0	0	0	0	0	0
OTU22368	0	0	0	0	0	0	0	0	0	0	0	0	0	0	0	0	0	0	0	0	0	0	0	1	0	0	0	0	0	0	0	0	0	0	0	1	0	0	0	1	0	0	0	0	0	0	0	1	0
OTU13355	0	0	0	0	0	0	0	0	0	0	0	0	0	0	0	0	0	0	0	0	0	0	0	1	0	0	0	0	0	0	0	0	1	0	0	0	0	1	0	0	0	0	1	0	0	0	0	2	0
OTU15149	0	0	0	0	0	0	0	0	0	0	0	0	0	0	0	0	0	0	0	0	0	0	0	0	0	0	0	0	0	0	0	0	0	0	0	0	0	0	0	0	0	0	0	0	0	0	0	0	0
OTU22622	0	0	1	0	0	0	0	0	0	0	0	0	0	1	0	0	0	0	0	2	0	0	1	0	0	0	0	0	0	0	0	0	0	2	0	0	0	0	0	0	2	0	0	0	1	0	0	1	0
OTU23189	0	0	0	0	0	0	0	0	0	0	0	0	0	0	0	0	0	0	0	0	0	0	0	0	0	0	0	0	0	0	0	1	0	1	1	0	0	0	0	1	0	0	0	0	0	0	0	0	0
OTU24036	0	0	0	0	0	0	0	0	0	0	0	0	0	0	0	0	0	0	0	0	0	0	0	0	0	0	0	0	0	0	0	0	0	4	0	0	0	0	0	0	0	0	0	0	0	0	0	0	0
OTU176	0	0	0	0	0	0	0	0	0	0	0	0	0	0	0	0	0	0	0	0	0	0	0	0	0	2	0	0	1	4	0	0	1	1	3	0	0	1	2	1	1	1	2	0	0	0	0	0	1
OTU24480	0	0	0	0	0	0	0	0	0	0	0	0	0	0	0	0	0	0	0	0	0	0	0	0	0	0	0	0	5	4	0	4	0	0	0	0	0	0	0	0	0	0	0	0	0	0	0	0	0
OTU16410	0	0	0	0	0	0	0	0	0	0	0	0	0	0	0	0	0	0	0	0	0	0	0	0	0	0	0	0	0	0	0	0	0	0	0	0	1	0	0	1	0	1	0	0	0	1	0	0	0
OTU4270	0	0	0	0	0	0	0	0	0	0	0	1	0	0	0	0	0	0	0	0	0	0	2	0	0	0	0	0	0	0	0	0	0	0	0	0	1	0	0	0	0	0	0	0	1	0	1	0	0
OTU11253	0	0	0	0	0	0	0	0	0	0	0	0	0	0	0	0	0	0	0	0	0	0	0	0	0	6	1	2	6	7	0	0	9	2	0	1	5	0	0	0	0	0	0	0	0	0	0	0	0
OTU749	0	0	2	0	0	0	0	1	0	0	0	0	0	0	0	0	0	0	0	0	0	1	0	0	0	0	0	0	0	0	0	0	0	0	0	0	0	0	0	0	0	0	0	0	0	0	0	0	0
OTU11001	0	0	0	0	0	0	0	0	0	0	0	0	0	0	0	0	0	0	0	0	0	0	0	0	0	0	0	0	0	0	0	1	5	5	2	0	0	1	1	0	0	0	1	2	0	0	0	0	0
OTU18257	0	0	0	0	0	0	0	0	0	0	0	0	0	0	0	0	0	0	0	0	0	0	0	0	0	0	0	0	0	0	0	0	0	0	4	1	0	0	0	1	2	2	0	2	3	0	1	4	1
OTU16054	0	0	2	0	0	0	0	0	0	0	0	0	0	0	0	0	0	0	1	0	0	0	0	0	0	0	0	0	0	0	0	0	0	3	0	0	0	0	0	0	0	0	0	1	0	0	0	0	0
OTU4728	0	0	0	0	0	0	0	0	0	0	0	0	0	0	0	1	4	1	5	0	0	0	0	0	0	0	0	0	0	0	0	0	0	0	0	1	0	0	0	0	1	0	0	0	0	0	0	0	0
OTU10628	0	0	0	0	0	0	0	0	0	0	0	0	0	0	0	0	0	0	0	0	0	0	0	0	0	0	2	0	0	0	0	0	1	0	1	0	0	0	0	0	0	1	0	0	0	0	0	0	0
OTU10653	1	0	0	0	0	0	0	0	0	0	0	0	0	0	0	0	0	0	0	1	0	0	0	0	0	0	0	0	0	0	0	0	0	1	0	0	0	0	0	1	5	4	1	0	2	1	3	0	0
OTU12925	0	0	0	0	0	0	0	0	0	0	0	0	0	0	0	0	0	0	0	0	0	0	0	0	0	0	0	0	0	0	0	0	1	1	1	0	0	1	0	4	0	0	1	0	7	0	0	2	0
OTU15186	0	0	0	0	0	0	0	0	0	0	0	0	0	0	0	0	0	0	0	0	0	0	0	0	0	0	0	0	0	0	0	0	0	0	0	0	0	0	0	0	0	0	0	0	0	0	0	0	0
OTU23202	0	0	0	0	0	0	0	0	0	0	0	0	0	0	0	0	0	0	0	0	0	0	0	0	0	0	0	0	0	0	0	2	0	0	2	0	0	0	0	3	0	0	0	0	0	0	0	0	0
OTU1257	0	0	0	0	0	0	0	0	0	0	0	0	0	0	0	0	0	0	0	0	0	0	0	0	0	1	0	0	0	0	0	1	0	0	2	2	0	3	5	0	2	1	1	2	0	0	0	3	1
OTU15760	0	0	0	0	0	0	0	0	0	0	0	0	2	0	0	0	0	0	0	0	0	0	0	0	0	0	0	0	0	0	0	1	0	0	0	0	0	0	0	0	0	0	0	0	0	0	0	0	0
OTU15274	0	0	0	0	0	0	0	0	0	0	0	0	0	0	0	0	0	0	0	0	0	0	0	0	0	0	0	0	0	0	0	0	0	1	0	0	0	0	0	0	0	0	0	0	0	0	0	0	0
OTU12287	0	0	0	0	0	0	0	0	0	0	0	0	0	0	0	0	0	0	1	0	0	0	0	0	0	0	0	0	0	0	0	0	0	0	0	0	0	0	0	0	16	11	0	0	0	2	0	0	0
OTU21564	0	0	0	0	0	0	0	0	0	0	4	0	0	0	0	0	0	0	0	0	0	0	0	0	0	0	0	0	0	0	0	0	0	2	1	0	1	2	0	0	0	0	0	0	1	0	0	1	1
OTU12321	0	0	0	0	0	0	0	0	0	0	0	0	0	0	0	0	0	0	0	0	0	0	0	0	0	0	0	0	0	0	0	0	0	0	0	18	19	0	0	0	1	2	0	0	0	0	1	0	0
OTU11433	0	0	0	0	0	0	0	0	0	0	0	0	0	0	0	0	0	0	0	0	0	0	0	0	0	1	0	1	0	0	0	0	0	0	5	0	0	0	0	1	0	0	6	0	3	0	0	8	2
OTU21776	0	0	0	0	0	0	0	0	0	0	0	0	0	0	0	0	0	0	0	0	0	0	0	0	0	0	0	0	0	0	0	0	1	0	0	0	0	0	0	0	0	0	0	0	0	0	0	1	0
OTU11291	0	0	0	0	0	0	0	0	0	0	0	0	0	0	0	0	0	0	0	0	0	0	0	0	0	0	0	0	0	0	0	0	2	1	0	0	0	0	0	0	0	0	0	0	0	0	0	0	0
OTU9511	0	0	1	0	0	0	0	0	0	0	0	0	0	0	0	0	0	0	0	1	0	0	0	0	0	0	0	0	0	0	0	0	0	0	0	1	1	0	0	1	0	0	0	0	1	0	0	3	2
OTU14973	1	0	0	0	0	0	0	0	0	0	0	0	0	0	0	0	0	0	0	0	0	0	0	1	0	0	0	0	0	0	0	0	0	0	0	0	0	0	0	0	0	0	0	0	0	0	0	0	0
OTU879	0	0	0	0	0	0	0	0	0	2	0	0	0	0	0	0	0	0	0	0	0	0	0	1	0	0	0	0	0	0	0	0	0	0	1	0	0	0	0	1	1	0	0	0	0	0	0	0	0
OTU18010	0	0	0	1	1	0	0	0	0	0	0	0	0	0	0	0	0	0	0	1	0	0	0	0	0	0	0	0	0	0	0	0	0	4	0	1	0	0	1	0	0	0	0	0	2	0	0	1	0
OTU14132	0	0	0	0	0	1	0	0	0	0	0	0	0	1	0	0	0	0	0	0	0	0	0	0	0	0	0	0	0	0	0	5	1	3	0	0	0	1	0	0	0	0	1	0	0	0	0	0	0
OTU19053	0	0	0	0	0	0	0	0	0	0	0	0	0	0	0	0	0	0	0	0	0	0	0	0	0	0	0	0	0	0	0	0	0	0	0	0	1	0	0	0	0	0	0	0	0	0	0	0	0
OTU20011	0	0	0	0	0	0	0	0	0	0	0	0	0	0	0	0	0	0	0	0	0	0	0	0	0	0	0	0	0	0	0	0	0	0	0	0	0	1	0	0	0	0	0	0	0	0	0	0	0
OTU1548	0	0	2	0	0	0	0	0	0	0	3	0	0	0	0	0	0	1	0	0	0	1	0	0	0	0	0	0	0	0	0	0	0	2	1	0	0	0	0	0	0	1	0	0	1	0	0	1	0
OTU12566	0	0	0	0	0	0	0	0	0	0	0	0	0	0	0	0	0	0	0	0	0	0	0	0	0	0	0	0	0	0	0	0	0	0	0	0	0	0	0	0	0	0	0	0	19	0	0	1	0
OTU13972	0	0	0	0	0	0	0	0	0	0	1	0	0	0	0	2	0	0	0	0	0	0	0	0	0	0	0	0	0	0	0	0	0	0	0	0	0	0	0	0	0	0	0	0	0	0	0	0	0
OTU14027	0	0	0	0	0	0	0	0	0	0	0	0	0	0	0	0	0	0	0	0	0	0	0	0	1	0	0	0	0	0	0	0	0	0	0	0	1	0	0	0	0	0	0	0	0	0	0	0	0
OTU9722	0	0	0	0	0	0	0	0	0	0	0	0	0	0	0	0	0	0	0	0	0	0	0	0	0	0	1	1	0	0	0	0	0	0	0	0	0	1	0	0	0	0	0	0	0	0	0	2	2
OTU11219	0	0	0	0	0	0	0	0	0	0	0	0	0	0	0	0	0	0	0	0	0	0	0	0	0	0	0	0	0	0	0	0	2	0	0	0	0	1	0	0	0	0	0	0	0	0	0	0	0
OTU1748	0	0	0	0	0	0	0	0	0	0	0	0	0	0	0	0	1	0	0	6	0	0	1	0	0	0	0	0	0	0	0	0	0	0	0	1	0	0	0	0	1	0	0	0	0	0	0	0	0
OTU14458	0	0	0	0	0	0	0	0	0	0	0	0	0	0	0	0	0	0	0	0	0	0	0	0	0	0	0	0	0	0	0	0	0	0	0	0	0	0	0	0	0	0	0	0	0	0	0	0	0
OTU11187	0	0	0	0	0	0	0	0	0	0	0	0	0	0	0	0	0	0	0	0	0	0	0	0	0	2	0	1	1	1	0	0	4	0	0	0	0	5	4	1	1	0	1	0	0	0	0	0	0
OTU12367	1	0	0	0	0	0	0	0	0	0	0	0	0	0	0	0	0	0	3	0	0	0	0	0	0	0	0	0	1	0	0	0	0	5	0	1	0	0	0	0	0	2	0	1	1	1	0	0	0
OTU24660	0	0	0	0	0	0	0	0	0	0	0	0	0	0	0	0	0	0	0	0	0	0	0	0	0	0	0	0	0	0	0	0	1	4	0	0	1	0	0	0	0	1	0	0	0	0	0	0	0
OTU12889	0	0	0	0	0	0	0	0	0	0	0	0	0	0	0	0	0	0	0	0	0	0	0	0	0	0	3	1	1	1	0	1	3	0	0	0	0	1	0	0	0	0	2	3	0	0	0	2	0
OTU22876	0	0	0	0	0	0	0	0	0	0	0	0	0	0	0	0	0	0	0	0	0	0	0	0	0	0	0	0	0	0	0	12	0	0	0	0	0	0	0	0	0	0	0	0	0	0	0	0	0
OTU13590	0	0	0	0	0	0	0	0	0	1	0	0	0	0	0	0	0	0	0	0	0	0	0	0	0	0	0	0	0	0	0	0	0	0	0	0	0	0	0	0	0	0	0	0	0	0	0	0	0
OTU13413	0	0	5	0	0	2	0	0	6	1	0	0	0	0	0	0	0	0	0	6	3	2	2	0	0	0	0	0	0	0	0	0	0	0	0	0	0	0	0	0	0	0	0	0	0	1	0	2	1
OTU15463	0	0	0	0	0	0	0	0	0	0	0	0	0	0	0	2	0	0	0	0	0	0	0	0	1	0	0	0	0	0	0	0	0	0	0	0	0	0	0	0	0	0	0	0	0	0	0	0	0
OTU18581	0	0	0	0	0	0	0	0	0	0	0	0	0	0	0	0	0	0	0	0	0	0	0	0	0	0	0	0	0	0	0	0	0	0	0	0	0	0	0	0	0	0	0	0	0	0	0	1	0
OTU20753	0	0	0	0	0	0	0	0	0	0	0	0	0	0	0	0	0	0	0	0	0	0	0	0	0	0	0	0	0	0	0	0	0	5	0	0	0	0	0	0	0	0	0	1	0	0	0	2	1
OTU14578	0	0	0	0	0	0	0	0	0	0	0	0	0	0	0	0	0	0	0	0	0	0	0	0	0	0	0	0	0	0	0	0	0	0	0	0	0	0	0	0	0	0	0	0	0	0	0	0	0
OTU12529	0	0	0	0	0	0	0	0	0	0	0	0	0	0	0	0	0	0	0	0	0	0	0	0	0	0	0	0	0	0	0	0	0	0	0	0	1	1	1	0	5	4	1	4	3	1	1	1	0
OTU12222	0	0	0	0	0	0	0	0	0	0	0	0	0	0	0	0	0	0	0	0	0	0	0	0	0	0	0	0	0	0	0	0	0	0	4	2	4	5	1	1	0	0	0	0	0	0	0	0	1
OTU24802	0	0	0	0	0	0	0	0	0	0	0	0	0	0	0	0	0	0	0	0	0	0	0	0	0	0	0	0	0	0	0	1	0	1	0	0	0	0	0	0	0	0	0	0	0	1	0	0	0
OTU316	0	0	0	0	0	0	0	0	0	0	1	2	15	3	6	0	0	0	0	0	0	0	0	0	0	0	0	0	0	0	0	0	0	0	0	0	0	0	0	0	0	0	0	0	0	0	0	0	0
OTU17020	0	0	0	0	0	0	0	0	0	0	0	0	1	0	0	0	0	0	8	0	0	0	0	0	0	0	0	0	0	0	0	0	0	0	1	0	0	0	0	0	0	0	0	0	0	0	0	1	0
OTU23282	0	0	0	0	0	0	0	0	0	0	0	0	0	0	0	0	0	0	0	0	0	0	0	0	0	0	0	0	0	0	0	13	0	0	0	0	0	0	0	0	0	0	0	1	0	0	0	0	0
OTU12731	0	0	1	0	0	0	0	0	0	0	0	0	0	0	0	0	0	0	0	0	0	0	0	0	0	0	0	0	1	0	0	0	0	0	0	0	0	0	0	0	0	0	1	2	0	0	0	14	10
OTU15777	0	0	0	0	0	0	0	0	0	0	0	0	0	0	0	0	0	0	0	0	0	0	0	0	0	0	0	0	0	0	0	0	0	0	0	0	0	0	0	0	0	0	0	0	0	0	0	0	0
OTU1393	0	0	0	0	0	0	1	0	0	0	0	0	0	0	0	0	0	0	1	0	0	1	0	0	0	0	0	0	0	0	0	0	0	0	0	0	0	0	0	0	0	0	0	0	1	0	0	0	0
OTU23564	0	0	0	0	0	0	0	0	0	0	0	0	0	0	0	0	0	0	0	0	0	0	0	0	0	1	0	0	0	0	0	3	0	3	2	0	0	1	0	0	0	0	0	0	1	0	0	2	0
OTU1321	0	0	0	0	0	0	0	0	0	0	1	1	0	0	2	2	1	1	4	0	0	0	0	0	0	0	3	3	0	1	0	0	0	0	0	1	1	0	0	3	2	3	0	0	0	1	0	0	0
OTU3309	3	0	0	0	0	0	0	0	0	0	0	0	0	0	1	1	0	0	0	2	0	1	0	0	0	0	0	0	0	0	0	1	0	4	0	0	0	2	0	0	0	1	0	0	0	0	0	1	1
OTU13965	0	0	0	0	0	0	0	0	0	0	0	0	0	0	0	0	0	0	0	2	0	0	0	0	0	0	0	0	0	0	0	0	0	1	0	0	0	0	0	0	0	0	0	0	0	0	0	1	0
OTU13767	1	0	0	0	0	0	0	0	0	0	0	0	0	0	0	0	0	0	0	0	0	0	0	0	0	0	0	0	0	0	0	0	0	0	0	0	0	0	0	0	0	0	0	0	0	0	0	0	0
OTU17364	0	0	0	0	0	0	0	0	1	0	1	0	0	0	0	0	1	0	1	2	0	0	1	0	0	0	0	0	0	0	0	1	0	1	0	0	0	0	0	1	0	0	0	1	1	0	0	1	1
OTU24787	0	0	0	0	0	0	0	0	0	0	0	0	0	0	0	0	0	0	0	0	0	0	0	0	0	0	0	0	0	0	0	25	0	0	0	0	0	0	0	0	0	0	0	0	0	0	0	0	0
OTU8988	0	0	0	0	0	0	0	0	0	0	0	0	0	0	0	0	0	0	0	0	0	0	0	0	0	0	0	0	0	0	0	0	2	0	0	0	0	1	2	0	0	0	3	2	3	0	0	0	1
OTU1729	0	0	0	0	0	0	0	0	0	1	1	0	0	1	0	0	0	1	0	3	0	0	0	0	0	0	0	0	0	0	0	0	0	0	0	0	2	0	0	0	0	2	0	0	1	0	0	0	0
OTU17349	0	0	0	0	0	0	0	0	0	1	0	0	0	0	0	0	0	0	0	0	0	0	0	0	0	0	0	0	0	0	0	1	5	0	0	0	0	3	2	0	0	0	0	0	0	0	0	0	0
OTU15781	0	0	0	0	0	0	0	0	0	0	0	0	0	0	0	0	0	0	1	0	0	0	0	0	0	0	0	2	0	0	0	0	0	0	0	0	0	0	0	0	2	2	0	0	0	1	1	3	22
OTU10348	0	0	0	0	0	0	0	0	0	0	0	0	1	0	0	0	2	0	0	0	0	0	0	0	0	0	0	0	0	0	0	1	0	4	0	0	0	0	0	0	0	0	1	0	2	0	0	0	1
OTU12243	0	0	0	0	0	0	0	0	0	0	1	2	0	10	1	0	0	2	0	0	0	0	0	0	0	0	0	0	0	0	0	0	0	0	0	5	3	0	0	1	1	3	0	0	0	0	2	0	0
OTU14266	0	0	0	0	0	1	0	0	0	0	0	0	0	0	1	0	0	0	2	0	0	0	0	0	0	0	0	0	0	0	0	2	0	0	0	0	0	0	1	0	0	0	2	0	1	0	0	2	1
OTU13073	0	0	0	0	0	0	0	0	0	0	0	0	0	0	0	0	0	0	0	0	0	0	0	0	0	1	0	0	2	1	0	0	0	0	0	0	1	0	0	0	0	0	0	0	0	0	0	2	2
OTU22834	0	0	0	0	0	0	0	0	0	0	0	0	0	0	0	0	0	0	0	0	0	0	0	0	0	0	0	0	0	0	0	0	0	0	0	0	0	0	0	0	0	0	0	0	0	1	0	0	0
OTU19019	0	0	0	0	1	0	0	0	0	0	0	0	0	0	0	0	0	0	0	1	0	1	1	0	0	0	0	0	0	0	0	0	0	0	0	0	0	0	0	0	0	0	0	0	0	0	0	0	0
OTU23040	0	0	0	0	0	0	0	0	0	0	0	0	0	0	0	0	0	0	0	0	0	0	0	0	0	0	0	0	0	0	0	0	0	0	1	0	0	9	7	0	0	0	0	3	0	0	0	0	0
OTU14202	0	0	0	0	0	0	0	0	0	0	0	0	0	0	0	0	0	0	0	0	0	0	0	0	0	0	0	0	0	0	0	0	0	0	1	0	0	6	16	0	0	0	0	0	0	0	0	0	0
OTU361	5	0	0	0	0	0	0	0	0	0	0	0	0	2	0	0	0	1	0	1	1	1	0	0	0	0	0	0	0	0	0	0	0	0	0	0	1	0	0	0	0	0	0	0	1	0	0	0	0
OTU10829	0	0	0	0	0	0	0	0	0	0	0	0	0	0	0	0	0	0	0	0	0	0	0	0	0	0	0	1	4	4	0	0	2	1	4	0	3	2	0	1	1	0	0	0	0	0	0	0	0
OTU24669	0	0	0	0	0	0	0	0	0	0	0	0	0	0	0	0	0	0	0	0	0	0	0	0	0	0	0	0	0	0	0	0	1	0	1	12	6	1	1	1	0	3	0	0	0	0	0	0	1
OTU16387	0	0	0	0	0	0	0	0	0	0	1	0	0	0	0	0	0	0	2	0	0	0	0	0	0	0	0	0	0	0	0	0	0	0	1	0	0	0	0	0	0	0	0	0	0	0	0	0	0
OTU15376	0	0	0	0	0	0	0	0	0	0	0	0	0	0	0	0	0	0	4	0	0	0	0	0	0	0	0	0	0	0	0	0	0	0	0	0	0	0	0	0	0	0	0	0	0	0	0	0	0
OTU2185	0	1	0	0	2	0	0	0	0	0	1	0	0	0	0	0	0	0	0	0	0	0	0	0	0	0	0	0	0	0	0	1	0	0	0	0	0	0	0	0	0	1	0	0	1	0	0	0	0
OTU22667	0	0	1	0	0	0	0	0	0	0	2	0	0	0	0	0	1	0	0	1	0	0	0	0	0	0	0	0	0	0	0	0	0	1	0	0	0	0	0	0	0	1	0	0	0	0	0	0	0
OTU9807	0	0	0	0	0	0	0	0	0	0	0	0	0	0	0	0	0	0	0	10	1	0	0	0	1	0	0	0	0	0	0	0	0	0	0	0	0	0	0	0	0	0	0	0	0	0	0	0	0
OTU10727	0	0	0	0	0	0	0	0	0	0	0	0	0	0	0	0	0	0	0	0	0	0	0	0	0	6	2	2	0	1	0	0	0	0	1	4	1	1	2	3	2	1	0	0	0	0	0	0	0
OTU16008	0	0	0	0	0	1	0	0	1	0	0	1	0	0	0	0	0	0	0	0	0	1	0	0	1	0	0	0	0	0	0	0	0	1	1	5	1	0	0	0	0	0	1	0	0	0	0	3	0
OTU11200	0	0	0	0	0	0	0	0	0	0	0	0	0	0	0	0	0	0	0	0	0	0	0	0	0	0	0	0	0	0	0	0	1	0	2	0	0	0	0	0	0	0	3	1	0	0	0	5	4
OTU14656	0	0	0	0	0	0	0	0	0	0	0	0	0	0	0	0	0	0	10	0	0	0	0	0	0	0	0	0	0	0	0	0	0	0	0	0	0	0	0	0	0	0	0	0	0	0	0	0	0
OTU1895	0	0	0	0	0	0	0	0	0	0	0	0	0	0	0	1	0	0	0	0	0	0	0	0	0	0	0	0	0	0	0	0	0	0	0	0	0	0	0	0	1	0	0	0	2	0	0	0	0
OTU18548	0	0	0	0	0	0	0	0	0	0	0	0	0	1	0	0	1	0	0	0	0	0	0	0	0	0	0	0	0	0	0	3	0	0	0	0	0	0	0	2	0	0	0	0	0	0	0	0	0
OTU4638	0	0	0	1	0	0	0	0	0	2	0	0	0	0	0	0	0	2	0	0	0	0	1	0	1	0	0	0	0	0	0	0	0	0	0	0	0	0	0	0	0	0	0	0	0	0	0	0	0
OTU11626	0	0	1	0	0	0	0	0	0	0	0	0	0	0	0	0	1	0	0	0	0	0	0	0	0	0	0	0	0	0	0	0	0	0	0	3	5	0	0	0	0	0	0	0	0	0	0	1	0
OTU23395	0	0	0	0	0	0	0	0	0	0	0	0	0	0	0	0	0	0	0	0	0	0	0	0	0	1	0	0	0	0	0	0	1	0	0	0	2	0	0	0	0	0	0	1	0	0	0	1	0
OTU12674	0	0	0	0	0	0	0	0	0	0	0	0	0	0	0	0	0	0	0	0	0	0	0	0	0	0	0	0	0	0	0	0	0	2	0	0	0	0	0	0	1	0	0	0	0	0	0	19	11
OTU1787	0	0	0	0	0	0	0	0	0	0	0	0	1	0	0	0	0	0	0	2	0	0	0	0	0	0	0	0	0	0	0	0	0	1	0	0	0	0	1	1	1	1	0	0	0	0	0	0	1
OTU752	0	0	0	0	0	0	0	0	0	0	0	0	0	0	0	0	0	0	1	0	0	0	0	0	0	0	0	0	0	0	0	0	0	0	1	1	2	0	0	0	4	4	4	9	1	1	1	5	3
OTU12838	0	0	0	0	0	0	0	0	0	0	0	0	0	0	0	0	0	0	0	0	0	0	0	0	0	0	0	0	0	0	0	0	0	0	0	0	2	0	0	0	0	0	0	0	0	1	0	4	8
OTU11178	0	0	7	0	0	0	0	0	0	0	0	0	0	1	0	0	0	0	0	0	0	0	0	0	0	0	0	0	0	2	0	0	2	0	0	2	1	0	0	0	0	1	0	0	0	2	0	1	0
OTU8821	0	0	0	0	0	0	0	0	0	0	0	0	0	0	0	0	0	0	0	0	0	0	0	0	0	0	0	0	0	0	0	0	0	0	0	0	0	0	1	1	0	2	0	1	3	0	0	5	1
OTU19075	0	0	1	0	0	0	3	0	0	1	0	0	0	0	0	0	0	0	0	0	1	0	0	0	0	0	0	0	1	0	0	0	0	0	2	1	0	0	0	0	0	0	0	0	0	0	0	2	0
OTU10717	0	0	0	0	0	0	0	0	0	0	0	0	0	0	0	0	0	0	0	0	0	0	0	0	0	0	2	3	0	0	0	0	7	0	2	0	0	3	1	0	0	0	0	0	0	0	0	0	0
OTU19026	0	0	0	0	0	0	0	0	0	0	0	1	1	0	0	0	0	1	0	2	0	0	2	0	0	0	0	0	0	0	0	0	0	0	0	0	0	0	0	0	0	0	0	0	0	0	0	0	0
OTU432	0	0	0	0	0	0	0	0	0	0	0	0	0	3	8	2	3	0	0	0	0	0	0	0	0	0	0	0	0	0	0	0	0	0	0	0	0	0	0	0	0	0	0	0	0	0	0	0	0
OTU15442	0	0	0	0	0	0	0	0	0	0	0	0	0	0	0	0	0	0	0	0	0	0	0	1	0	0	0	0	0	0	0	0	0	0	0	0	0	0	0	0	0	0	0	0	0	0	0	0	0
OTU4404	0	0	0	0	0	0	0	0	0	0	0	0	0	0	0	0	0	0	0	0	0	0	0	0	0	0	0	0	0	0	0	0	0	0	0	1	4	0	1	1	0	4	7	2	0	3	4	2	2
OTU8555	0	0	0	0	0	0	0	0	0	0	0	0	0	0	0	0	0	0	0	1	1	0	4	0	0	0	0	0	0	1	0	0	1	2	0	0	0	0	0	0	0	0	0	0	1	0	1	1	2
OTU6329	0	0	0	0	0	0	0	0	0	0	0	0	0	0	0	0	0	0	6	0	0	0	0	0	0	0	0	0	0	0	0	0	0	0	0	0	0	0	0	0	0	0	0	0	0	0	0	0	0
OTU1598	0	0	0	0	0	0	0	0	0	0	1	0	0	0	0	0	1	0	0	0	0	0	0	0	0	0	0	0	0	0	0	0	1	1	0	1	0	0	0	0	0	1	0	2	0	0	0	0	0
OTU526	0	0	1	0	0	0	0	0	0	0	0	0	0	0	0	0	1	0	0	0	0	0	0	0	0	0	0	0	0	0	0	0	0	0	0	0	0	0	0	0	0	0	0	0	0	0	0	0	0
OTU24231	0	0	0	0	0	0	0	0	0	0	0	0	0	0	0	0	0	0	0	0	0	0	0	0	0	0	0	0	0	0	0	0	0	0	0	0	0	0	0	0	0	0	12	10	0	0	0	0	0
OTU1621	0	0	6	0	0	0	0	0	0	0	0	0	0	0	0	0	0	0	0	0	0	0	1	0	0	0	0	0	0	0	0	0	0	1	0	0	0	0	0	0	0	0	0	0	0	0	0	0	0
OTU10981	0	0	0	0	0	0	0	0	0	0	0	0	0	0	0	0	0	0	0	0	0	0	0	0	0	0	0	0	0	0	0	6	2	1	0	0	0	0	0	0	1	1	0	0	0	0	0	1	0
OTU12235	0	0	0	0	0	0	0	0	0	0	0	0	0	0	0	0	0	0	0	0	0	0	0	0	0	3	0	0	0	0	0	0	0	0	3	5	4	0	1	1	1	0	0	0	0	0	0	2	5
OTU13259	0	0	0	0	0	0	0	0	0	0	0	0	0	0	0	0	0	0	0	0	0	0	0	0	0	0	0	0	0	0	0	0	1	0	2	0	1	0	0	0	0	0	0	0	0	0	0	0	1
OTU9678	0	0	0	0	1	0	0	0	0	0	1	0	0	1	0	0	0	0	0	1	1	1	0	0	0	0	0	0	0	0	0	0	0	1	0	0	0	0	0	0	0	0	0	0	0	0	1	0	0
OTU12415	0	0	0	0	0	0	0	0	0	0	0	0	0	0	0	0	0	0	0	0	0	1	0	0	0	0	0	0	0	1	0	0	5	4	0	0	3	0	0	0	1	3	0	0	0	1	0	0	0
OTU16264	0	0	0	0	0	1	0	0	0	0	0	0	0	0	0	0	0	0	0	0	1	1	0	0	0	0	0	0	0	0	0	0	0	0	0	0	0	0	0	0	0	0	0	0	0	0	0	0	0
OTU10847	0	0	4	0	0	0	0	0	0	0	0	0	0	0	0	0	0	0	0	0	0	0	0	0	0	0	0	0	1	5	1	0	0	0	0	2	1	0	0	0	0	0	0	0	0	0	0	0	0
OTU626	0	0	0	0	0	0	0	0	0	0	0	0	0	0	0	0	0	0	24	0	0	0	0	0	0	0	0	0	0	0	0	0	0	0	0	0	0	0	0	0	0	0	0	0	0	0	0	0	0
OTU24323	0	0	0	0	0	0	0	0	0	0	0	0	0	0	0	0	0	0	0	0	0	0	0	0	0	1	0	0	0	0	0	0	0	1	0	0	0	0	0	0	0	0	0	0	0	0	0	0	0
OTU10646	0	0	0	0	0	0	0	0	0	0	0	0	0	0	0	0	0	0	0	0	0	0	0	0	0	1	2	0	0	0	0	0	9	1	0	0	2	1	1	0	3	0	0	0	0	0	0	1	1
OTU23892	0	0	0	0	0	0	0	0	0	0	0	0	0	0	0	0	0	0	0	0	0	0	0	0	0	0	0	0	0	0	0	0	0	0	0	0	0	0	0	0	0	0	0	0	0	0	0	0	0
OTU22002	0	0	1	0	0	0	0	0	1	0	0	0	0	0	0	0	0	0	0	0	0	0	0	0	0	0	0	0	0	0	0	0	1	2	0	0	0	0	0	0	0	1	0	0	0	0	0	1	0
OTU13975	0	0	0	0	0	0	0	0	0	0	3	0	0	0	0	0	0	0	0	0	0	0	0	0	0	0	0	0	0	0	0	0	1	0	0	0	0	0	0	0	0	0	0	0	0	0	0	0	0
OTU5094	0	0	0	0	0	0	0	0	0	0	0	0	0	0	0	0	0	0	0	0	0	0	0	0	0	0	0	0	0	0	0	1	5	0	0	0	0	0	0	0	0	0	0	0	0	0	0	0	1
OTU401	1	0	0	0	0	0	0	0	0	0	0	0	0	0	0	1	0	0	0	0	0	0	1	0	0	0	0	1	0	0	0	0	1	0	0	0	0	0	0	0	0	0	0	0	0	0	0	0	0
OTU24423	0	0	0	0	0	0	0	0	0	0	0	0	0	0	0	0	0	0	0	0	0	0	0	0	0	0	0	1	0	0	0	0	0	0	0	0	0	0	0	0	0	1	1	0	1	0	2	0	0
OTU14190	0	0	0	0	0	0	0	0	0	0	0	0	0	0	0	0	0	0	0	0	0	0	0	0	0	0	0	1	0	0	0	0	0	0	0	0	0	0	0	0	1	0	0	0	0	0	0	0	0
OTU15721	0	0	0	0	0	0	0	0	0	0	0	0	0	0	0	0	0	0	0	0	0	0	0	0	0	0	0	0	0	0	0	0	0	0	0	2	0	0	1	0	0	0	0	0	0	0	0	0	0
OTU15075	12	0	0	0	0	0	0	0	0	0	0	0	0	0	0	0	0	0	0	0	0	0	0	0	0	0	0	0	0	0	0	1	0	0	0	0	0	0	0	0	1	0	0	0	0	0	0	4	0
OTU23596	0	0	0	0	0	0	0	0	0	0	0	0	0	0	0	0	0	0	0	0	0	0	0	0	0	0	0	0	0	0	0	0	0	0	0	0	0	0	0	0	0	0	0	0	0	0	0	0	0
OTU649	0	0	0	0	0	0	0	2	0	0	7	4	0	0	0	0	1	4	1	0	1	0	0	0	0	0	0	0	0	0	0	0	0	0	0	0	0	0	0	0	0	0	0	0	0	0	0	0	0
OTU8521	0	0	0	0	0	0	0	0	0	0	0	1	0	0	0	0	0	2	0	0	0	0	0	0	0	0	0	0	0	0	0	0	0	0	0	0	0	0	1	0	0	0	0	0	0	0	0	0	0
OTU2946	0	0	0	0	0	0	0	0	0	0	0	0	0	0	0	0	0	0	0	0	0	0	0	0	0	0	0	0	0	0	0	0	0	2	0	0	0	0	0	0	0	0	0	0	0	0	0	0	0
OTU23569	0	0	0	0	0	0	0	0	0	0	0	0	0	0	0	0	0	0	0	0	0	0	0	0	0	0	0	0	0	0	0	0	0	0	0	0	0	0	0	0	0	0	0	0	0	0	0	0	0
OTU21335	0	0	0	0	0	0	0	0	0	0	0	0	0	0	0	0	0	0	0	0	0	0	0	0	0	0	0	0	0	0	0	0	0	0	0	3	1	0	1	0	0	0	0	0	0	0	0	2	0
OTU24806	0	0	0	0	0	0	0	0	0	0	0	0	0	1	0	0	0	0	1	0	0	0	0	0	0	0	0	0	0	0	0	0	0	0	0	4	0	0	0	0	2	2	0	0	1	0	0	1	1
OTU14691	0	0	0	0	0	0	0	0	1	0	0	0	0	0	0	0	0	0	0	0	0	0	0	0	0	0	0	0	0	0	0	0	0	0	0	0	0	0	0	0	0	0	0	0	0	0	0	0	0
OTU22867	0	0	0	0	0	0	0	0	0	0	0	0	0	0	0	0	0	0	0	0	0	0	0	0	0	0	1	1	0	0	0	0	2	0	0	0	0	1	3	0	0	0	0	0	0	0	0	0	0
OTU24237	0	0	0	0	0	0	0	0	0	0	0	0	0	0	0	0	0	0	0	0	0	0	0	0	0	0	0	0	0	1	0	0	2	0	0	0	0	0	0	0	0	0	0	0	0	0	0	0	0
OTU793	0	0	0	0	0	0	0	0	1	1	0	0	0	0	0	0	0	0	0	0	1	21	0	1	2	0	0	0	0	0	0	0	0	0	0	0	0	0	0	0	0	0	0	0	0	0	0	0	0
OTU1591	0	0	0	0	0	0	0	0	0	0	0	0	0	0	0	0	0	1	0	0	0	0	0	0	0	1	0	0	0	0	0	0	0	0	0	0	0	0	0	0	0	0	0	0	1	0	0	0	0
OTU1811	0	1	5	0	0	0	0	0	0	0	0	0	0	0	1	0	0	0	1	0	0	0	0	0	0	0	0	0	0	0	0	0	0	1	0	0	0	0	0	0	0	0	0	0	0	0	0	0	0
OTU11461	0	0	0	0	0	0	0	0	0	0	0	0	0	0	0	0	0	0	0	0	0	0	0	0	0	0	0	0	0	0	0	0	13	0	0	0	1	2	1	0	0	0	0	0	0	0	0	0	0
OTU23874	0	0	0	0	0	0	0	0	0	0	0	0	0	0	0	0	0	0	0	0	0	0	0	0	0	0	0	0	0	0	0	0	0	0	0	1	1	0	0	0	1	1	0	1	1	3	3	3	1
OTU22956	0	0	0	0	0	0	0	0	0	0	0	0	0	0	0	0	0	0	0	0	0	0	0	0	0	0	0	0	0	0	0	0	1	0	0	0	0	0	0	0	0	0	0	0	0	0	0	0	0
OTU12640	0	0	0	0	0	0	0	0	0	0	0	0	0	0	0	0	0	0	0	0	0	0	0	0	0	0	0	0	0	0	0	0	0	0	0	0	0	0	0	4	0	3	0	0	0	4	5	1	0
OTU24510	2	0	0	0	0	0	0	0	0	0	1	0	0	2	2	0	1	0	0	0	0	0	0	0	0	0	0	0	0	0	2	0	0	0	0	0	1	0	0	0	1	0	0	0	0	0	0	0	0
OTU23577	0	0	0	0	0	0	0	0	0	0	0	0	0	0	0	0	0	0	0	0	0	0	0	0	0	0	0	0	0	0	0	0	0	5	0	2	5	0	0	0	0	0	0	0	0	2	1	0	1
OTU22713	0	0	0	0	0	0	0	0	0	0	0	0	0	0	0	0	0	0	0	0	0	0	0	0	0	0	0	0	0	0	0	0	0	1	0	0	0	0	0	0	0	0	0	0	0	0	0	0	0
OTU15401	0	0	0	0	0	0	0	0	0	0	0	0	0	0	0	0	0	0	0	0	0	0	0	1	1	0	0	0	0	0	0	0	0	0	0	0	0	0	0	0	0	0	0	0	0	0	2	0	0
OTU23946	0	0	0	0	0	0	0	0	0	0	0	0	0	0	0	0	0	0	0	0	0	0	0	0	0	0	0	0	0	0	0	0	0	0	0	0	0	0	0	0	1	0	0	0	0	0	0	0	0
OTU266	0	0	0	0	0	0	0	0	0	0	2	0	4	1	1	0	0	0	0	0	0	0	0	0	0	0	0	0	0	0	0	0	0	0	0	0	0	0	0	0	0	0	0	0	0	0	0	0	0
OTU18532	0	0	0	0	0	0	0	0	0	0	1	0	0	0	0	0	1	0	0	0	0	0	0	0	0	0	1	0	0	0	0	0	0	0	1	0	1	0	0	0	0	0	0	0	0	0	0	1	0
OTU21520	0	0	0	0	0	0	0	0	0	0	0	0	0	0	0	0	0	0	2	0	0	0	0	0	0	1	0	0	0	1	0	0	2	0	0	0	2	0	0	0	0	1	1	0	0	0	0	1	0
OTU12098	0	0	0	0	0	0	0	0	0	0	0	0	0	0	0	0	0	0	0	0	0	0	0	0	0	0	0	0	0	0	0	0	0	0	0	0	0	0	0	3	2	3	0	0	2	1	4	1	1
OTU18137	0	0	0	0	0	0	0	0	0	1	2	0	0	0	0	0	0	0	0	0	0	0	0	0	0	0	0	0	0	0	0	0	0	0	1	0	0	0	0	1	0	0	0	0	0	0	0	0	0
OTU184	0	0	0	0	0	8	1	1	5	4	0	0	0	0	0	0	0	0	0	0	1	5	2	0	0	0	0	0	0	0	0	0	0	0	0	0	0	0	0	0	0	0	0	0	0	0	0	0	0
OTU11186	0	0	0	0	0	0	0	0	0	0	0	0	0	0	0	0	0	0	0	0	0	0	0	0	0	0	0	0	0	0	0	3	4	0	0	0	0	0	0	0	0	0	0	0	0	0	0	0	0
OTU24125	0	0	0	0	0	0	0	0	0	0	0	0	0	0	0	0	0	0	0	0	0	0	0	0	0	0	0	0	0	0	0	0	0	0	0	0	0	0	0	0	0	0	0	0	0	0	0	0	0
OTU16393	0	0	0	0	0	0	0	0	0	0	0	0	0	0	0	0	0	2	0	0	0	0	0	0	0	0	0	0	0	0	0	0	0	0	0	0	0	0	0	0	1	0	0	0	0	0	0	1	0
OTU11493	0	0	0	0	0	0	0	0	0	0	0	0	0	0	0	0	0	0	0	0	0	0	0	0	0	0	0	0	0	0	0	0	0	0	1	2	0	0	0	0	1	0	0	0	0	0	0	0	1
OTU13838	0	0	0	0	0	0	0	0	0	0	0	0	0	0	0	0	0	0	0	0	0	0	0	0	0	0	0	0	0	0	0	0	0	0	0	0	0	0	0	0	0	0	0	0	0	0	0	0	0
OTU12834	0	0	0	0	0	0	0	0	0	0	0	0	0	0	0	0	0	0	0	0	0	0	0	0	0	0	0	2	0	0	1	1	0	0	1	4	2	0	4	0	0	0	0	0	0	0	0	0	3
OTU7084	0	0	0	0	0	0	0	0	0	0	0	0	0	1	0	0	1	0	0	5	0	0	0	0	0	0	0	0	0	0	0	0	0	0	0	0	0	0	0	0	1	1	0	0	0	1	0	2	1
OTU19811	0	0	0	0	0	0	0	0	0	0	0	0	0	0	0	0	0	0	0	0	0	0	0	0	0	0	0	0	0	0	0	2	0	1	1	0	0	0	1	3	1	2	4	1	0	0	0	2	0
OTU22859	0	0	0	0	0	0	0	0	0	0	0	0	0	0	0	0	0	0	0	0	0	0	0	0	0	0	0	0	0	0	0	0	0	0	0	0	0	0	0	0	0	0	0	0	0	0	0	0	0
OTU417	0	0	0	0	0	0	0	0	0	0	0	0	0	0	0	0	0	0	0	0	0	0	0	0	0	0	0	0	0	0	0	0	0	0	0	0	0	0	0	0	3	0	0	0	0	0	0	0	0
OTU12704	0	0	0	0	0	0	0	0	0	0	0	0	0	0	0	0	0	0	0	0	0	0	0	0	0	0	0	0	0	0	0	0	0	0	1	3	8	0	0	1	5	7	1	0	0	3	3	0	0
OTU843	0	0	0	0	0	0	0	0	0	0	0	0	0	0	0	0	0	0	0	0	0	0	0	2	0	0	0	0	0	0	0	0	0	0	0	0	0	0	0	0	0	0	0	0	0	0	0	0	0
OTU5105	0	0	0	0	0	0	0	0	0	0	0	1	0	0	0	0	0	0	0	1	0	0	0	0	0	0	1	0	0	0	1	0	0	1	0	0	0	0	0	0	0	0	0	0	0	0	0	0	1
OTU14378	0	0	0	0	0	0	0	0	1	0	0	0	0	0	0	0	0	0	0	0	0	0	0	0	0	0	0	0	0	0	0	0	0	0	0	0	1	0	0	0	0	0	0	0	0	0	0	0	0
OTU12686	0	0	0	0	0	0	0	0	0	0	0	0	0	0	0	0	0	0	0	0	0	0	0	0	0	0	0	0	0	0	0	0	0	0	0	0	2	0	0	0	0	0	0	0	0	1	0	1	1
OTU23703	0	0	0	0	0	0	0	0	0	0	0	0	0	0	0	0	0	0	0	0	0	0	0	0	0	0	0	0	0	0	0	2	5	0	1	0	0	1	1	0	0	0	0	0	0	0	0	0	0
OTU19144	0	0	0	0	0	0	0	0	0	0	1	0	0	0	0	0	1	1	0	0	0	0	0	0	0	0	0	0	0	0	0	0	1	0	1	0	0	0	0	0	0	0	0	0	0	0	0	1	0
OTU18986	0	0	0	0	0	0	0	0	0	0	0	0	0	0	0	0	0	0	0	0	0	0	0	0	0	0	0	2	2	3	1	2	0	1	0	0	0	0	1	0	0	0	0	0	0	0	0	0	0
OTU4742	0	0	0	0	0	0	0	0	0	0	0	0	0	0	0	0	0	0	0	0	0	1	0	0	0	0	0	0	0	0	0	0	0	0	0	0	0	0	0	0	0	0	0	0	0	0	0	0	0
OTU605	0	0	0	0	0	0	0	0	0	0	0	0	0	0	0	6	1	0	9	0	0	0	0	0	0	0	0	0	0	0	0	0	0	1	0	0	0	0	0	0	1	3	0	1	0	0	0	0	0
OTU18820	0	0	0	0	0	0	0	0	0	0	0	0	0	0	0	0	0	0	0	0	0	0	0	0	0	0	0	0	0	0	0	0	0	2	1	0	0	0	0	1	0	0	0	0	1	1	0	2	1
OTU1542	0	0	0	0	0	0	0	0	0	0	0	0	0	0	0	0	0	0	0	0	0	0	0	0	0	0	0	0	0	0	0	0	0	0	0	0	0	0	0	0	0	0	0	0	0	0	0	0	0
OTU4761	0	0	0	0	0	0	0	0	0	0	0	0	0	0	0	0	0	0	0	1	0	0	0	0	0	0	0	0	0	0	0	0	0	0	1	0	0	0	0	0	0	0	0	0	1	0	0	2	1
OTU24842	0	0	0	0	0	0	0	0	0	0	0	0	0	0	0	0	0	0	0	0	0	0	0	0	0	0	0	0	0	0	0	0	0	0	0	8	9	0	0	1	0	1	0	0	0	0	0	0	0
OTU11912	0	0	0	0	0	0	0	0	0	0	0	0	0	0	0	0	0	0	0	0	0	0	0	0	0	0	0	0	0	0	0	0	1	2	1	1	2	0	0	1	0	0	0	0	0	0	0	0	0
OTU3290	0	0	0	0	0	0	0	0	0	0	0	0	0	0	0	0	0	0	0	0	0	0	0	0	0	0	0	0	0	0	0	0	0	0	8	0	1	1	0	3	0	0	0	2	1	0	0	3	4
OTU15746	0	0	0	0	0	0	0	0	0	0	0	0	0	0	0	0	0	0	0	0	0	0	0	0	0	0	0	0	0	0	0	0	0	0	0	0	0	0	0	0	0	0	0	0	0	0	0	0	0
OTU13447	0	0	0	0	0	0	0	0	0	0	0	0	0	0	0	0	0	0	0	0	0	0	0	0	0	0	0	0	0	0	1	3	0	0	0	0	0	0	0	0	0	0	0	0	0	0	0	0	0
OTU15573	0	0	0	0	0	0	0	0	0	0	0	0	0	0	0	0	0	0	0	0	0	0	0	0	0	0	0	0	0	0	0	0	0	1	0	0	0	0	0	0	0	0	0	0	0	0	0	0	0
OTU22160	0	0	2	0	1	0	0	0	0	0	0	0	0	0	0	0	0	0	0	0	0	0	0	0	0	0	0	0	0	0	0	0	0	1	0	0	1	0	0	0	0	0	0	0	0	0	0	0	0
OTU14134	0	0	0	0	0	0	0	0	0	0	0	0	0	0	0	0	0	0	0	0	0	0	0	0	0	0	0	0	0	0	0	0	0	1	0	0	0	0	0	0	0	0	0	0	0	0	0	0	0
OTU10763	0	0	0	0	0	0	0	0	0	0	0	0	0	0	0	0	0	0	0	0	0	0	0	0	0	17	4	0	2	0	0	0	0	0	0	0	0	0	0	0	0	0	0	0	0	0	0	0	0
OTU2551	0	0	1	0	0	0	0	0	0	0	0	0	0	0	0	0	0	0	0	0	0	0	0	0	0	0	1	0	1	0	0	0	3	1	0	0	0	0	0	0	0	0	0	0	0	1	0	0	0
OTU15194	0	0	0	0	0	0	0	0	0	0	0	0	0	0	0	0	0	0	0	0	0	0	0	0	0	0	0	0	0	0	0	0	0	0	0	0	0	0	0	0	0	0	0	0	0	0	0	0	0
OTU2308	0	0	0	0	0	0	0	0	0	0	0	0	0	0	0	0	0	0	0	0	0	0	0	0	0	0	0	0	0	0	0	0	0	0	0	0	0	0	0	0	0	0	0	0	0	0	0	0	0
OTU4694	0	1	0	0	0	0	0	0	0	0	0	0	0	0	0	0	0	0	0	0	0	0	0	0	0	0	0	0	0	0	1	0	0	2	0	0	0	0	0	0	0	0	0	0	0	0	1	0	1
OTU14886	0	0	0	0	0	0	0	0	0	0	0	0	0	0	0	0	0	0	0	0	0	0	0	1	0	0	0	0	0	0	0	0	0	0	0	0	0	0	0	0	0	0	0	0	0	0	0	0	0
OTU12748	0	0	0	0	0	0	0	0	0	0	0	0	0	0	0	0	0	0	0	6	0	0	0	0	0	1	1	0	1	0	0	0	0	0	0	0	2	0	0	0	0	0	3	1	1	0	0	3	3
OTU19403	0	0	4	0	0	0	0	0	0	0	1	0	0	0	0	0	0	0	2	2	0	0	0	0	0	0	0	0	0	0	0	0	1	1	1	0	0	0	0	0	0	0	0	0	0	0	0	0	0
OTU21542	0	0	0	0	0	0	0	1	0	0	0	0	0	0	0	0	0	0	0	0	0	0	0	0	0	0	0	0	0	0	0	0	0	0	0	0	1	0	0	0	0	0	0	0	0	0	0	0	0
OTU13996	0	1	0	0	0	0	1	0	0	0	2	0	0	0	0	0	0	0	0	6	0	0	0	0	0	0	0	0	0	0	0	0	0	0	0	0	0	0	0	0	0	0	0	0	0	0	0	0	0
OTU24789	0	0	0	0	0	0	0	0	0	0	0	0	0	0	0	0	0	0	0	0	0	0	0	0	0	0	0	0	0	0	0	0	0	0	0	0	0	0	0	0	1	0	0	0	0	1	1	1	0
OTU13067	0	0	0	0	0	0	0	0	0	0	0	0	0	0	0	0	0	0	0	0	0	0	0	0	0	0	0	0	0	0	0	4	0	19	0	0	0	0	0	0	0	0	0	0	0	0	0	0	0
OTU2150	0	0	0	0	0	0	0	0	0	0	0	0	0	0	0	0	0	0	0	0	0	0	0	0	0	0	0	0	0	0	0	0	2	0	0	0	0	0	0	0	0	0	0	0	0	0	0	0	0
OTU24272	0	0	0	0	0	0	0	0	0	0	0	0	0	0	0	0	0	0	0	0	0	0	0	0	0	0	0	0	0	0	0	0	0	0	0	0	0	0	0	0	0	0	0	0	0	1	0	0	0
OTU14719	0	0	0	0	0	0	0	0	0	0	0	0	0	0	0	0	0	0	0	0	0	0	0	1	1	0	0	0	0	0	0	0	0	0	0	0	0	0	0	0	0	0	0	0	0	0	0	0	0
OTU871	0	0	0	0	0	0	0	0	0	0	0	0	0	0	1	0	0	0	0	0	0	0	0	1	0	0	0	0	0	0	0	0	0	0	0	0	0	0	0	0	0	0	0	0	0	0	0	0	0
OTU9533	0	0	0	0	0	0	0	0	0	0	0	0	0	0	0	0	0	0	0	0	0	0	0	0	0	0	0	0	0	0	0	0	0	2	0	0	0	0	0	0	2	1	1	0	0	0	0	1	0
OTU23002	0	0	0	0	0	0	0	0	0	0	0	0	0	0	0	0	0	0	0	0	0	0	0	0	0	0	0	0	0	0	2	0	0	0	0	0	0	0	1	0	0	0	0	0	0	0	1	0	0
OTU17471	0	0	0	0	0	0	0	0	0	0	0	0	0	0	0	0	0	0	0	0	0	0	0	0	0	0	0	0	0	0	1	0	2	2	0	0	0	0	4	1	0	0	1	0	3	0	0	0	0
OTU2244	0	0	0	0	0	0	0	0	0	0	0	0	0	0	0	1	1	0	0	2	0	0	0	0	0	0	0	3	4	2	0	0	0	0	0	1	0	0	0	2	0	0	0	0	1	0	0	1	1
OTU24286	0	0	0	0	0	0	0	0	0	0	0	0	0	0	0	0	0	0	0	0	0	0	0	0	0	0	0	0	0	0	0	0	0	1	0	0	0	0	0	0	0	0	0	0	0	0	0	0	0
OTU13697	0	0	0	0	0	0	0	0	0	0	0	0	0	0	0	0	0	0	0	0	0	0	0	0	0	0	0	0	0	0	0	0	0	0	0	0	0	0	0	0	0	0	0	0	0	0	0	0	0
OTU682	0	0	0	0	0	0	0	0	0	0	0	0	0	0	0	1	0	0	0	2	0	0	0	0	0	0	0	0	0	0	0	1	0	0	0	0	0	1	0	2	0	1	3	0	1	0	0	2	1
OTU23815	0	0	0	0	0	0	0	0	0	0	0	0	0	0	0	0	0	0	0	0	0	0	0	0	0	0	0	0	0	0	0	3	4	0	0	1	0	4	1	2	0	0	0	0	0	0	0	0	0
OTU16052	0	0	0	0	0	0	0	0	0	0	0	0	0	0	0	0	0	0	0	0	0	0	0	0	0	0	0	1	0	0	0	1	1	1	1	0	0	1	0	1	1	0	0	0	0	1	0	0	0
OTU23408	0	0	0	0	0	0	0	0	0	0	0	0	0	0	0	0	0	0	0	0	0	0	0	0	0	0	0	0	0	0	0	0	16	0	2	0	0	2	1	1	0	0	0	0	0	0	0	0	0
OTU368	3	0	0	0	0	0	0	0	2	0	0	0	1	2	0	0	0	0	9	0	0	0	0	0	0	0	0	0	0	0	0	0	0	0	0	0	0	0	0	0	0	0	0	0	0	0	0	0	0
OTU15798	0	0	0	0	0	0	0	0	0	0	0	0	0	0	0	0	0	0	0	0	0	0	0	0	0	0	0	0	0	0	0	0	0	0	0	0	0	0	0	0	0	0	0	0	0	0	0	0	0
OTU13876	0	0	0	0	0	0	0	0	0	0	0	0	0	0	0	0	0	0	0	0	0	0	0	0	0	0	0	0	0	0	0	0	0	0	0	0	0	0	0	0	0	0	0	0	0	0	0	0	0
OTU23333	0	0	0	0	0	0	0	0	0	0	0	0	0	0	0	0	0	0	0	0	0	0	0	0	0	0	0	0	0	0	0	2	0	3	0	0	0	0	0	0	0	0	1	6	0	0	0	1	0
OTU1264	0	0	0	0	0	0	0	0	0	0	0	0	0	0	0	0	0	0	0	0	0	0	0	0	0	0	0	0	0	0	0	0	0	2	0	0	0	0	0	0	0	0	0	1	0	0	0	0	0
OTU5271	0	0	0	0	0	0	0	0	0	0	0	0	0	0	0	0	0	0	2	1	0	0	0	0	0	0	0	0	0	0	0	1	0	0	0	0	0	0	0	0	0	0	0	0	0	0	0	1	0
OTU24192	0	0	0	0	0	0	0	0	0	0	0	0	0	0	0	0	0	0	0	0	0	0	0	0	0	0	0	0	0	0	0	0	0	0	0	0	0	0	0	0	0	0	0	0	0	1	0	5	7
OTU15481	0	0	0	0	0	0	0	0	0	0	0	0	0	0	0	0	0	0	0	0	0	0	0	0	0	0	0	0	0	0	0	0	0	0	0	0	0	0	0	0	0	0	0	0	0	0	0	0	0
OTU14296	0	0	0	0	0	0	0	0	0	0	0	0	0	0	0	7	1	0	22	0	0	0	0	0	0	0	0	0	0	0	0	0	0	0	0	0	0	0	0	0	0	0	0	0	0	0	0	0	0
OTU295	0	0	0	0	0	0	0	0	0	0	1	4	9	4	7	0	0	0	0	0	0	0	0	0	0	0	0	0	0	0	0	0	0	0	0	0	0	0	0	0	0	0	0	0	0	0	0	0	0
OTU470	0	0	0	0	0	0	0	0	0	0	0	0	0	0	0	7	0	0	1	0	0	0	0	0	0	0	0	0	0	0	0	0	0	0	0	0	0	0	0	0	0	0	0	0	0	0	0	0	0
OTU18933	0	0	0	0	0	0	0	0	0	0	2	0	0	1	0	0	0	0	0	0	0	0	0	0	0	0	0	0	0	0	0	0	0	0	0	0	0	0	1	0	0	0	0	0	0	0	0	0	0
OTU6553	0	0	0	0	0	0	2	0	0	0	0	0	0	0	0	0	0	1	1	0	0	0	0	0	0	0	0	0	0	0	0	0	0	0	0	0	0	0	0	0	0	0	0	0	0	0	0	0	0
OTU2130	0	0	0	0	0	0	0	0	0	0	0	0	0	0	0	0	0	0	0	0	0	0	0	0	0	1	0	0	0	0	0	0	0	0	1	0	0	0	0	0	0	0	0	0	0	0	0	0	0
OTU15203	0	0	0	0	1	0	0	0	0	0	0	0	0	0	0	0	0	0	1	0	0	1	0	0	0	0	1	0	2	0	0	0	0	1	0	0	0	0	0	0	0	0	0	0	0	0	0	0	0
OTU24526	0	0	0	0	0	0	0	0	0	0	1	1	1	0	0	9	4	0	3	0	1	0	3	1	1	0	0	0	0	0	0	0	0	0	0	0	0	0	0	0	0	0	0	0	0	0	0	0	0
OTU10919	0	0	0	0	0	0	0	0	0	0	0	0	0	0	0	0	0	0	0	0	0	0	0	0	0	0	0	0	0	0	0	0	3	1	0	0	0	0	0	0	0	0	0	0	0	0	0	0	0
OTU10059	0	0	0	0	0	0	0	0	0	0	0	0	0	0	0	0	0	0	0	0	0	0	0	0	0	0	0	0	0	0	0	0	0	0	0	0	0	0	0	0	0	0	0	0	0	0	0	1	0
OTU20620	1	0	0	0	0	0	0	0	0	0	0	0	0	0	0	0	0	0	0	2	0	0	0	0	0	0	0	0	0	0	0	0	0	1	1	0	0	0	0	0	1	0	0	1	3	1	0	2	3
OTU12926	4	0	0	0	0	0	0	0	0	0	0	0	0	0	0	0	0	0	0	0	0	0	0	0	0	0	0	0	0	0	0	0	0	0	0	0	0	0	0	0	0	0	0	0	0	0	0	0	0
OTU9704	0	0	0	0	0	0	0	0	0	0	0	0	0	0	0	0	0	0	0	0	0	0	0	0	0	0	0	0	0	0	0	0	0	0	0	0	0	0	0	0	0	0	0	0	0	0	0	0	0
OTU1024	0	0	0	0	0	0	0	0	1	0	0	0	0	0	0	0	0	5	0	3	0	1	0	0	0	0	0	0	0	0	0	1	0	2	1	4	2	0	1	1	0	1	0	0	0	0	0	0	0
OTU23325	0	0	0	0	0	0	0	0	0	0	0	0	0	0	0	0	0	0	0	0	0	0	0	0	0	0	0	0	0	0	7	1	0	0	0	0	0	0	1	0	0	0	0	0	0	0	0	0	0
OTU23010	0	0	0	0	0	0	0	0	0	0	0	0	0	0	0	0	0	0	0	0	0	0	0	0	0	0	0	0	0	0	0	4	1	0	0	0	0	0	0	0	0	0	0	0	0	0	0	0	0
OTU11094	0	0	0	0	0	0	0	0	0	0	0	0	0	0	0	0	0	0	0	0	0	0	0	0	0	0	0	0	0	0	0	4	0	2	0	1	2	0	0	0	0	0	0	0	0	0	0	0	1
OTU21318	0	0	0	0	0	0	0	0	0	0	1	0	0	0	0	0	0	0	0	0	0	0	0	0	0	0	0	0	0	0	0	1	0	0	0	0	0	0	0	0	0	1	0	0	0	0	0	1	1
OTU17154	1	0	0	0	0	0	0	2	0	0	0	0	0	0	0	0	0	0	0	0	0	0	0	0	0	0	0	0	0	0	0	1	0	0	1	0	0	0	0	0	0	1	0	0	1	0	0	0	0
OTU14987	0	0	0	0	0	0	0	0	0	0	0	0	0	0	0	0	0	0	0	0	0	0	0	0	0	0	0	0	0	0	0	0	0	0	0	1	2	0	0	0	0	0	0	0	0	0	0	0	1
OTU11206	0	0	0	0	0	0	0	0	0	0	0	0	0	0	0	0	0	0	0	0	0	0	0	0	0	0	0	0	0	1	0	7	6	0	0	0	0	1	0	2	0	0	0	0	0	0	0	0	0
OTU2597	0	0	0	0	0	0	0	0	0	0	0	0	0	0	0	0	0	1	1	0	0	0	0	0	0	0	0	0	0	0	0	0	0	0	0	0	0	0	0	0	0	0	0	0	0	0	0	0	0
OTU10714	0	0	0	0	0	0	0	0	0	0	0	0	0	0	0	0	0	0	0	0	0	0	0	0	0	0	0	2	0	0	1	3	0	0	0	0	0	0	1	0	0	0	0	0	0	0	0	0	0
OTU10902	0	0	2	0	0	0	0	0	0	0	0	0	0	1	0	0	0	0	0	0	0	0	0	0	0	0	0	0	0	0	0	0	0	0	0	0	0	0	0	0	1	0	0	0	0	0	0	0	0
OTU23547	0	0	0	0	0	0	0	0	0	0	0	0	0	0	0	0	0	0	0	0	0	0	0	0	0	0	0	0	0	0	0	0	6	0	0	0	0	0	0	0	0	0	0	0	0	0	0	0	0
OTU12101	0	0	0	0	0	0	0	0	0	0	0	0	0	0	0	0	0	0	0	0	0	0	0	0	0	0	0	0	0	0	0	0	9	0	1	0	0	2	4	1	0	0	0	0	0	0	0	0	0
OTU14277	0	0	0	0	0	0	0	0	1	0	0	0	0	0	0	0	0	0	0	0	0	0	15	0	0	0	0	0	0	0	0	0	0	0	0	1	0	0	0	0	0	0	0	0	0	0	0	0	0
OTU855	0	0	0	0	0	0	0	1	0	0	0	0	0	0	0	0	0	0	0	0	0	0	4	3	10	0	0	0	0	0	0	0	0	0	0	0	0	0	0	0	0	0	0	0	0	1	0	0	0
OTU23415	0	0	0	0	0	0	0	0	0	0	0	0	0	0	0	0	0	0	0	0	0	0	0	0	0	0	0	0	0	0	0	0	3	0	9	1	2	1	1	0	0	0	0	0	0	0	0	0	0
OTU14112	0	0	1	0	0	0	0	0	0	0	1	0	0	0	0	0	0	0	0	0	0	0	0	0	0	0	0	0	0	0	0	0	0	0	0	0	0	0	0	0	0	0	0	0	0	0	0	0	0
OTU10633	0	0	0	0	0	0	0	0	0	0	0	0	0	0	0	0	0	0	0	0	0	0	0	0	0	0	8	7	0	1	0	0	0	0	2	0	1	2	3	0	0	0	0	0	0	0	0	0	0
OTU7585	0	0	0	0	0	0	0	0	0	0	0	0	0	0	0	0	0	0	0	4	0	0	0	0	0	0	0	0	0	0	0	0	0	0	0	0	0	1	0	0	0	0	0	0	0	0	0	1	0
OTU13480	0	0	1	0	0	0	0	0	0	0	0	0	0	0	2	0	5	0	0	1	0	0	1	0	0	0	0	0	0	1	0	0	0	0	1	0	0	0	0	0	0	0	0	0	0	0	0	1	0
OTU1556	0	0	0	0	0	0	0	0	0	0	0	0	0	0	0	0	0	0	0	0	0	0	0	0	0	0	0	0	0	0	0	0	0	1	0	1	0	0	1	0	0	0	0	0	0	0	0	0	0
OTU11406	0	0	0	0	0	0	0	0	0	0	0	0	0	0	0	0	0	0	0	0	0	0	0	0	0	0	0	0	0	0	0	0	1	0	3	0	0	4	8	0	0	0	0	0	0	0	0	0	0
OTU11322	0	0	0	0	0	0	0	0	0	0	0	0	0	0	0	0	0	0	0	0	0	0	0	0	0	0	0	0	0	1	3	0	0	2	0	0	1	0	0	0	0	0	0	0	0	0	0	0	0
OTU22127	0	0	0	0	0	0	0	0	0	0	0	0	0	0	0	0	0	0	0	0	0	0	0	0	0	0	0	0	0	1	0	0	0	0	0	0	1	0	0	0	0	0	0	0	0	0	0	0	0
OTU17817	0	0	0	0	0	0	0	0	0	0	0	0	0	0	0	0	0	0	0	0	0	0	0	0	0	0	0	0	0	0	0	0	0	0	0	0	1	0	0	1	1	0	0	0	3	0	0	2	0
OTU23816	0	0	0	0	0	0	0	0	0	0	0	0	0	0	0	0	0	0	0	0	0	0	0	0	0	0	0	0	0	0	0	1	4	0	0	0	0	5	2	0	0	0	0	0	0	0	0	0	0
OTU4643	0	0	0	0	0	0	0	0	0	0	0	0	0	0	0	0	0	0	0	0	0	0	0	0	0	0	0	0	0	0	0	0	0	0	0	0	0	0	0	0	0	0	0	0	0	0	0	0	0
OTU6239	0	1	0	0	0	0	0	0	0	0	0	0	0	0	0	0	0	0	0	1	0	0	0	0	0	0	0	0	0	0	0	1	0	6	0	0	0	0	0	0	0	0	0	0	0	0	0	0	1
OTU17660	0	0	0	0	0	0	0	0	0	0	0	0	0	0	0	0	0	0	0	1	0	0	0	0	0	0	0	1	1	0	0	0	0	0	0	0	0	0	0	0	0	0	0	0	0	0	0	1	0
OTU4181	0	0	0	0	0	0	0	0	0	0	0	0	0	0	0	0	0	0	0	0	0	0	0	0	0	1	1	1	0	0	0	0	0	1	0	0	1	0	0	0	0	0	0	0	1	0	1	1	3
OTU18644	0	0	0	0	0	0	0	0	0	0	0	0	0	0	0	0	0	0	10	0	0	0	0	0	0	0	1	0	0	0	0	0	0	0	0	0	1	0	0	1	0	1	1	0	0	0	0	0	0
OTU15771	0	0	0	0	0	0	0	0	0	0	1	0	1	0	0	0	0	0	0	0	0	0	0	0	0	0	0	0	0	0	0	0	0	0	0	0	0	0	0	0	0	0	0	0	0	0	0	0	0
OTU18932	0	0	0	0	0	0	0	0	0	0	0	0	0	0	0	0	0	0	11	0	0	0	6	0	0	0	0	0	0	0	0	0	0	0	0	0	0	0	0	0	0	2	0	0	0	0	0	0	0
OTU24179	0	0	0	0	0	0	0	0	2	0	0	0	0	0	0	0	0	0	0	0	0	0	0	2	0	0	0	0	0	0	0	0	0	0	0	0	0	0	0	0	0	0	0	0	0	0	0	0	0
OTU2795	0	0	0	0	0	0	0	0	0	0	0	0	0	0	0	0	0	0	0	0	0	0	1	0	0	0	0	0	0	0	0	1	0	0	2	2	1	0	0	3	2	0	0	0	0	0	2	0	0
OTU13439	0	0	1	0	0	0	0	0	0	0	1	0	1	0	0	0	0	0	1	0	0	0	0	1	0	0	0	0	0	0	0	0	0	0	0	0	0	0	0	1	0	0	0	0	0	0	0	0	0
OTU24140	0	0	0	0	0	0	0	0	0	0	0	0	0	0	0	0	0	0	0	0	0	0	0	0	0	0	0	0	0	0	0	0	4	0	0	0	1	0	0	0	0	0	0	0	0	0	0	1	0
OTU13667	8	0	0	0	0	0	0	0	0	0	0	0	0	0	0	0	0	0	0	0	0	0	0	0	0	0	0	0	0	0	0	0	0	0	0	0	0	0	0	0	0	0	0	0	0	0	0	0	0
OTU3125	0	0	0	0	0	0	0	0	0	0	0	0	0	0	0	0	0	0	0	0	0	0	0	0	0	0	0	0	0	0	0	0	0	0	0	0	0	1	0	0	1	2	0	0	1	0	0	0	0
OTU12021	0	0	0	0	0	0	0	0	0	0	18	0	0	0	0	0	0	0	0	0	0	0	0	0	0	0	0	0	0	0	0	0	0	0	0	1	2	0	0	0	0	0	0	0	0	0	0	1	0
OTU2793	0	0	0	0	0	0	0	0	0	0	0	0	0	0	0	0	0	0	0	0	0	0	1	0	0	0	0	0	0	0	0	0	0	0	0	0	0	0	0	0	0	0	0	0	0	0	0	0	1
OTU23620	0	0	0	0	0	0	0	0	0	0	0	0	0	0	0	0	0	0	0	0	0	0	0	0	0	0	0	0	0	0	0	0	0	0	0	0	0	0	0	0	0	1	0	0	0	0	0	0	0
OTU24634	0	0	0	0	0	0	0	0	0	0	1	3	10	2	1	0	0	0	0	0	0	0	0	0	0	0	0	0	0	0	0	0	0	0	0	0	0	0	0	0	0	0	0	0	0	0	0	0	0
OTU6979	0	0	2	0	1	0	0	0	0	0	0	0	0	0	0	0	3	0	0	0	0	0	0	0	0	0	0	0	0	0	0	0	0	1	0	0	0	0	0	0	0	0	0	0	0	1	0	0	0
OTU18942	0	0	0	0	0	0	0	0	0	0	0	0	0	0	2	0	0	0	0	0	0	0	0	0	0	0	1	2	1	0	0	0	0	1	0	0	0	0	2	0	1	0	0	0	0	0	0	0	0
OTU11000	0	0	0	0	0	0	0	0	0	0	0	0	0	0	0	0	0	0	0	0	0	0	0	0	0	5	10	3	1	1	0	0	1	0	1	2	3	1	0	0	1	1	0	0	1	0	0	0	0
OTU1904	0	0	0	0	0	0	0	0	0	2	0	0	0	0	0	0	0	0	0	0	0	0	0	0	0	0	0	0	0	0	0	0	0	0	0	0	0	0	0	0	0	0	0	0	1	0	0	0	0
OTU15168	0	0	0	0	0	0	0	0	0	0	0	0	0	0	0	0	0	0	0	0	0	0	0	0	0	1	0	0	0	0	0	0	0	0	0	0	0	0	0	0	0	0	0	0	0	0	0	0	0
OTU9721	0	0	0	0	0	0	0	0	0	0	0	0	0	0	0	0	0	0	0	0	0	0	0	0	0	0	0	0	0	0	0	0	0	0	0	0	0	0	0	0	0	0	0	0	0	0	0	0	0
OTU5528	0	0	0	0	0	0	0	0	0	0	0	0	0	0	0	0	0	0	0	0	0	0	0	0	0	0	0	0	0	0	0	1	0	0	0	0	0	0	0	1	0	0	0	0	0	0	0	0	0
OTU16332	0	0	0	0	0	0	0	0	0	0	0	0	1	0	0	0	0	0	0	1	0	0	0	0	0	0	0	0	0	1	0	0	0	0	0	0	0	0	0	0	0	0	0	0	2	0	0	0	1
OTU6165	2	0	0	0	0	0	0	0	0	0	0	0	0	0	0	0	0	0	0	0	0	0	0	0	0	0	0	0	0	0	0	0	0	0	0	0	0	0	0	0	0	0	0	0	0	0	0	0	0
OTU23557	0	0	0	0	0	0	0	0	0	0	0	0	0	0	0	0	0	0	0	0	0	0	0	0	0	0	0	0	0	0	0	0	1	0	0	0	0	1	1	0	0	0	0	0	0	0	0	0	0
OTU23991	0	0	0	0	0	0	0	0	0	0	0	0	0	0	0	0	0	0	0	0	0	0	0	0	0	0	0	0	0	0	0	0	0	0	0	0	0	0	0	0	0	1	0	0	0	0	0	0	0
OTU6641	0	0	0	0	0	0	0	0	0	0	0	0	0	0	0	0	0	0	0	0	0	0	0	0	0	1	0	0	0	0	0	0	0	0	0	0	0	0	0	0	0	0	0	0	0	0	0	0	0
OTU23837	0	0	0	0	0	0	0	0	0	0	0	0	0	0	0	0	0	0	0	0	0	0	0	0	0	0	0	0	0	1	0	2	2	0	0	0	0	1	0	0	0	0	0	0	0	1	0	0	0
OTU14958	0	0	0	0	0	0	0	0	0	0	0	0	0	0	0	0	0	0	0	0	0	0	0	0	0	0	0	0	0	0	0	0	0	0	0	0	2	0	0	0	0	0	0	0	0	0	0	0	0
OTU11893	0	0	0	0	0	0	0	0	0	0	0	0	0	0	0	0	0	0	0	0	0	0	0	0	0	0	0	0	0	0	0	0	0	1	2	8	14	0	1	1	0	0	0	0	0	0	0	0	0
OTU10651	0	0	0	0	0	0	0	0	0	0	0	0	0	0	0	0	0	0	0	0	0	0	0	0	0	1	3	2	2	0	0	0	1	0	0	3	0	0	0	1	3	2	0	0	0	1	0	0	0
OTU12502	0	0	0	0	0	0	0	0	0	0	0	0	0	0	0	0	0	0	0	0	0	0	0	0	0	0	0	0	0	0	0	0	0	2	0	0	2	0	0	1	0	0	1	0	0	1	0	2	1
OTU14353	0	0	0	0	0	0	0	0	0	0	0	0	0	0	1	0	0	0	0	1	0	0	0	0	0	0	0	0	0	0	0	0	0	1	1	0	0	0	0	0	0	0	0	0	0	0	0	0	0
OTU13223	0	0	0	0	0	0	0	0	0	0	0	0	0	0	0	0	0	0	0	0	0	0	0	0	0	0	0	0	0	0	0	0	0	0	0	0	0	0	0	0	0	0	0	0	0	1	0	1	0
OTU23312	0	0	0	0	0	0	0	0	0	0	0	0	0	0	0	0	0	0	0	0	0	0	0	0	0	0	0	0	0	0	0	0	0	0	0	0	0	0	0	0	0	0	0	0	0	0	0	0	0
OTU23065	0	0	1	0	0	0	0	0	0	0	0	0	0	0	0	0	0	0	0	0	0	0	0	0	0	0	0	0	0	0	0	0	4	0	0	0	0	0	0	0	0	0	0	0	0	1	0	0	1
OTU24686	0	0	0	0	0	0	0	0	0	0	0	0	0	0	0	0	0	0	0	0	0	0	0	0	0	0	0	0	0	0	0	0	0	2	0	0	0	0	0	0	0	0	0	0	0	0	0	0	0
OTU12512	0	0	0	0	0	0	0	0	0	0	0	0	0	0	0	0	0	0	0	0	0	0	0	0	0	0	0	0	0	0	0	0	0	0	0	0	0	0	1	0	0	0	0	0	2	0	0	11	8
OTU12622	0	0	0	0	0	0	0	0	0	0	0	0	0	0	0	0	0	0	0	1	0	0	0	0	0	0	1	0	0	0	0	0	0	0	0	0	0	0	0	0	0	0	0	0	0	0	0	0	0
OTU4324	0	0	0	0	0	0	0	0	0	0	0	0	0	0	0	0	0	0	0	0	0	0	0	0	0	0	0	0	0	0	0	0	1	0	0	0	1	1	0	0	0	0	0	0	0	0	0	0	0
OTU12843	0	0	0	0	0	0	0	0	0	0	2	0	0	0	0	0	0	0	0	5	0	0	0	0	0	0	0	0	0	0	0	0	0	0	0	0	1	1	0	0	0	1	0	0	0	0	0	0	0
OTU1394	1	0	0	0	0	0	0	0	0	0	0	0	0	0	0	0	0	0	19	0	0	0	0	0	0	0	0	0	0	0	0	0	0	0	0	0	0	0	0	0	0	1	0	0	0	0	0	0	0
OTU12524	0	0	0	0	0	0	0	0	0	0	0	0	0	0	0	0	0	0	0	0	0	0	0	0	0	0	0	0	0	1	0	0	0	0	0	0	0	0	0	0	0	0	0	0	0	1	1	0	1
OTU12484	0	0	0	0	0	0	0	0	0	0	0	0	0	0	0	0	0	0	0	0	0	0	0	0	0	0	0	0	0	0	0	1	0	0	1	0	0	1	5	1	0	0	0	0	2	0	0	0	0
OTU12536	0	0	0	0	0	0	0	0	0	0	0	0	0	0	0	0	0	0	0	0	0	0	0	0	0	0	0	0	0	0	0	0	0	0	0	0	0	0	0	0	0	0	0	0	6	10	11	0	0
OTU228	0	0	0	0	0	3	3	0	5	12	0	0	0	0	0	0	0	0	0	0	4	3	0	0	0	0	0	0	0	0	0	0	0	0	0	0	0	0	0	0	0	0	0	0	0	0	0	0	0
OTU10010	0	0	0	0	0	0	0	0	0	0	0	0	0	0	0	0	0	0	0	2	0	0	0	0	0	0	0	0	0	0	0	1	0	1	0	0	0	1	0	0	0	0	0	0	0	0	0	0	0
OTU11182	0	0	0	0	0	0	0	0	0	0	0	0	0	0	0	0	0	0	0	0	0	0	0	0	0	0	0	0	0	0	0	0	13	0	8	0	0	1	1	1	0	0	0	0	0	0	0	0	0
OTU13113	0	1	0	0	0	0	0	0	0	0	0	0	0	0	0	0	0	0	0	0	0	0	0	0	0	0	0	0	0	0	2	0	0	0	0	0	0	0	0	0	0	0	0	0	0	0	0	0	0
OTU10741	2	0	0	0	0	0	0	0	0	0	0	0	0	0	0	0	0	0	0	0	0	0	0	0	0	1	1	0	0	0	0	0	0	0	0	3	1	1	0	0	0	0	0	0	0	0	0	0	0
OTU24753	0	0	0	0	0	0	0	0	0	0	0	0	0	0	0	0	0	0	0	0	0	0	0	0	0	0	0	0	0	0	0	0	0	0	0	0	0	0	0	0	0	0	0	0	0	0	0	0	0
OTU12880	0	0	0	0	0	0	0	1	0	0	0	0	0	0	0	0	0	0	0	0	1	1	0	0	0	0	0	0	1	0	0	0	0	0	0	0	0	0	0	0	0	0	0	0	0	0	0	0	0
OTU24261	0	0	0	0	0	0	0	0	0	0	0	0	0	0	0	0	0	0	0	0	0	0	0	0	0	0	0	0	0	0	0	0	1	0	0	0	0	0	0	0	1	0	0	0	0	0	0	0	0
OTU13460	2	0	1	1	0	0	0	0	0	0	0	1	0	0	0	0	0	0	0	0	0	0	0	0	0	0	0	0	0	0	0	0	0	0	0	0	0	0	0	0	1	0	0	0	0	0	0	0	0
OTU3339	0	0	0	0	0	0	0	0	0	0	0	0	0	0	0	0	0	0	0	0	0	0	0	0	0	0	0	0	0	0	0	5	1	0	3	0	1	0	0	0	0	0	1	0	1	0	0	1	1
OTU2493	4	0	0	0	0	0	0	0	0	0	0	0	0	0	0	0	0	0	4	0	0	0	0	0	0	0	0	0	0	0	0	0	0	0	0	0	0	0	0	0	0	0	0	0	0	0	0	0	0
OTU10650	0	0	0	0	0	0	0	0	0	0	0	0	0	0	0	0	0	0	0	0	0	0	0	0	0	5	0	1	0	0	0	6	4	0	3	0	0	1	0	0	1	0	0	1	0	0	0	0	0
OTU10211	0	0	0	0	0	0	0	0	0	0	0	0	0	0	0	0	0	0	8	0	0	0	0	0	0	0	0	0	0	0	0	0	0	0	0	0	0	0	0	0	0	0	0	0	0	0	0	0	0
OTU15193	0	0	0	0	0	0	0	0	0	0	0	0	0	0	0	0	0	0	0	0	0	0	0	0	0	0	0	0	0	0	0	0	0	0	0	0	0	0	1	0	2	0	0	0	0	0	0	0	0
OTU10789	0	0	0	0	0	0	0	0	0	0	0	0	0	0	0	0	0	0	0	0	0	0	0	0	0	3	1	0	0	2	0	0	0	1	1	1	3	2	3	1	0	0	0	0	0	0	0	0	0
OTU23590	0	0	0	0	0	0	0	0	0	0	0	0	0	0	0	0	0	0	0	0	0	0	0	0	0	1	0	1	1	1	0	0	0	0	0	0	1	0	2	2	1	1	0	0	2	1	0	1	1
OTU13483	0	0	1	0	0	0	0	0	0	0	2	0	0	0	0	0	0	0	0	0	0	0	0	0	0	0	0	0	0	0	0	0	0	0	0	0	0	0	0	0	0	0	0	0	0	0	0	0	1
OTU22952	0	0	0	0	0	0	0	0	0	0	0	0	0	0	0	0	0	0	0	0	0	0	0	0	0	1	5	2	0	0	0	0	0	0	0	0	0	0	0	0	0	0	0	0	2	0	0	0	0
OTU8642	0	0	0	0	0	0	0	0	0	0	0	0	0	0	0	0	0	0	0	0	0	0	0	0	0	0	0	0	0	0	0	0	0	0	0	1	0	0	0	0	0	0	0	0	0	0	0	0	0
OTU15199	0	0	0	0	0	0	0	0	0	0	0	0	0	0	0	0	0	0	0	0	0	0	0	0	0	0	0	0	0	0	0	0	0	0	0	0	0	0	0	0	0	0	0	0	0	0	0	0	0
OTU22892	0	0	0	0	0	0	0	0	0	0	0	0	0	0	0	0	0	0	0	0	0	0	0	0	0	0	1	0	0	0	2	0	12	1	1	0	0	0	0	0	0	0	0	0	0	0	0	0	0
OTU756	0	0	0	0	0	0	0	0	0	0	2	0	0	0	0	0	0	0	0	1	0	0	0	0	0	0	0	1	0	0	0	0	0	1	0	2	3	0	1	0	0	1	0	0	0	0	0	0	0
OTU8242	0	0	0	0	0	0	0	0	0	0	0	0	0	0	0	0	0	0	0	0	0	0	0	0	0	0	0	0	0	0	0	1	0	1	1	1	0	1	2	1	1	0	1	2	1	0	0	2	1
OTU19052	0	0	0	0	0	0	0	0	0	0	0	0	0	0	0	0	0	0	0	0	0	0	0	0	0	1	0	0	0	0	1	0	0	0	0	2	0	0	0	0	0	0	0	0	0	0	0	0	0
OTU23334	0	0	0	0	0	0	0	0	0	0	0	0	0	0	0	0	0	0	0	0	0	0	0	0	0	0	0	0	0	0	0	2	0	0	0	1	0	1	0	0	0	0	0	0	0	0	0	0	0
OTU696	5	0	1	0	0	0	0	0	0	0	2	0	0	0	0	0	0	0	2	7	0	0	1	0	0	0	0	0	0	1	0	0	0	1	0	0	0	0	0	0	0	1	0	0	0	0	0	1	0
OTU14861	0	0	0	0	0	0	0	0	0	0	0	0	0	0	0	0	0	0	6	0	0	0	0	0	0	0	0	0	0	0	0	0	0	0	0	0	0	0	0	0	0	0	0	0	0	0	0	0	0
OTU24090	0	0	0	0	0	0	0	0	0	0	0	0	0	0	0	2	1	0	3	0	0	0	0	0	0	0	0	0	0	0	0	6	1	0	0	0	0	0	2	0	0	0	0	0	0	0	0	0	0
OTU15811	0	0	0	0	0	0	0	0	0	0	0	0	0	0	0	0	0	0	0	0	0	0	0	0	0	0	0	0	0	0	0	0	0	0	0	0	0	0	0	0	0	0	0	0	0	0	0	0	0
OTU20032	0	0	0	0	0	0	0	0	0	0	0	0	0	0	0	0	1	0	0	0	0	0	0	0	0	2	0	0	0	0	0	0	0	0	0	0	0	0	0	0	0	0	0	0	0	0	0	0	1
OTU23423	0	0	0	0	0	0	0	0	0	0	0	0	0	0	0	0	0	0	0	0	0	0	0	0	0	0	0	0	0	0	0	0	1	18	0	1	2	0	0	0	0	0	0	0	0	0	0	1	0
OTU6571	0	0	0	0	0	0	0	0	0	0	0	0	0	0	0	0	0	0	0	0	0	0	0	0	0	0	0	0	0	0	0	0	0	0	0	0	0	0	0	0	0	0	0	0	0	0	0	0	0
OTU15389	0	0	0	0	0	0	0	0	0	0	0	0	0	0	0	0	0	0	0	0	0	0	0	0	0	0	0	0	0	0	0	0	0	0	0	0	0	0	0	0	0	0	0	0	0	0	0	0	0
OTU10670	0	0	0	0	0	0	0	0	0	0	0	0	0	0	0	0	0	0	0	0	0	0	0	0	0	0	3	0	0	1	0	0	3	0	1	0	1	0	0	0	0	0	0	0	0	1	0	0	1
OTU17995	0	0	0	0	0	0	0	0	0	0	0	1	0	0	0	0	0	0	1	0	0	0	0	0	0	0	0	0	0	0	0	0	0	0	1	0	0	0	0	0	0	0	0	0	1	0	0	0	0
OTU4128	0	0	0	0	0	0	0	0	0	0	0	0	0	0	0	0	0	0	0	0	0	0	0	0	0	0	0	0	0	0	0	0	7	0	0	0	0	0	0	0	0	0	0	1	0	0	0	0	0
OTU5832	0	0	0	0	0	0	0	0	0	0	0	0	0	0	0	0	0	2	0	1	0	0	0	0	0	0	0	0	0	0	0	0	0	0	0	0	0	0	0	0	0	0	0	0	0	0	0	0	0
OTU16766	0	0	0	0	0	0	0	0	0	0	0	0	0	0	0	0	0	0	0	1	0	0	0	0	0	0	0	0	0	0	0	0	0	0	0	0	0	0	0	0	0	0	0	0	0	0	0	0	1
OTU20079	0	0	1	0	0	0	0	0	0	0	0	0	0	0	0	0	0	0	1	0	0	0	0	0	0	0	0	0	0	0	0	0	0	1	0	0	0	0	0	0	0	0	0	0	0	0	0	0	0
OTU24069	0	0	0	0	0	0	0	0	0	0	0	0	0	0	0	0	0	0	0	0	0	0	0	0	0	0	0	0	0	0	0	10	4	0	0	0	0	0	0	0	0	0	1	0	0	0	0	0	0
OTU2075	0	0	0	0	0	0	0	0	0	0	0	0	0	0	0	0	0	1	0	1	0	0	0	0	0	0	0	0	0	0	0	1	0	1	0	0	0	0	0	0	0	0	0	0	0	0	1	2	1
OTU11750	0	0	0	0	0	0	0	0	0	0	0	0	0	0	0	0	0	0	0	0	0	0	0	0	0	0	0	0	0	0	0	0	0	0	0	2	0	1	0	0	0	0	0	0	0	0	0	0	0
OTU22454	0	0	1	0	0	0	0	0	0	0	2	0	0	1	0	0	0	0	0	0	0	0	0	0	0	0	0	0	0	0	0	0	0	0	0	0	0	0	0	0	0	0	0	0	0	0	0	0	1
OTU8687	0	0	1	0	0	0	0	0	0	0	0	0	0	0	0	0	0	0	3	0	0	0	0	0	0	0	0	0	0	0	0	0	0	2	2	0	0	0	0	1	0	0	0	0	0	0	0	0	0
OTU12637	0	0	0	0	0	0	0	0	0	0	0	0	0	0	0	0	0	0	0	0	0	0	0	0	0	0	0	0	0	0	0	0	0	0	0	0	0	0	0	0	0	0	0	0	0	2	0	0	1
OTU21644	0	0	1	0	0	0	0	0	0	0	0	0	0	0	0	0	0	0	0	2	0	0	0	0	0	0	0	0	0	0	0	0	0	0	0	0	0	0	0	0	0	0	0	0	0	0	0	0	0
OTU5244	0	0	0	0	0	0	0	0	0	0	0	0	0	0	0	0	0	0	0	0	0	0	0	0	0	0	0	0	0	0	0	6	1	0	0	3	4	0	1	0	0	0	0	0	0	0	0	1	0
OTU2529	0	0	0	0	0	0	0	0	0	0	0	0	0	0	0	0	0	2	1	0	0	1	0	0	0	0	0	0	0	0	0	0	0	0	0	0	0	0	0	0	0	0	0	0	0	0	0	0	0
OTU16929	0	0	0	0	0	0	0	0	0	0	0	0	0	0	0	0	0	0	24	0	0	0	0	0	0	0	0	0	0	0	0	0	0	0	0	0	0	0	0	0	0	0	0	0	0	0	0	0	0
OTU15572	0	0	0	0	0	0	0	0	0	0	0	0	0	0	0	0	0	0	0	0	0	0	0	0	0	0	0	0	0	0	0	0	0	0	0	0	0	0	0	0	0	0	0	0	0	0	0	0	0
OTU23201	0	0	0	0	0	0	0	0	0	0	0	0	0	0	0	0	0	0	0	0	0	0	0	0	0	0	0	0	0	0	0	8	0	0	0	0	0	0	0	0	0	0	0	1	0	0	0	0	0
OTU23090	0	0	0	0	0	0	0	0	0	0	0	0	0	0	0	0	0	0	0	0	0	0	0	0	0	0	0	0	0	0	0	1	0	0	0	2	0	1	0	0	0	0	1	0	0	0	0	0	0
OTU12721	0	0	0	0	0	0	1	0	1	0	0	0	0	0	0	0	0	0	0	0	7	12	0	0	0	0	0	0	0	0	0	0	0	0	0	0	0	0	0	0	0	0	0	0	0	1	0	0	1
OTU14920	0	0	0	0	0	0	0	0	0	0	0	0	0	0	0	0	0	0	0	0	0	0	0	0	0	0	0	0	0	0	0	0	0	0	0	0	0	0	0	0	0	0	0	0	0	0	0	0	0
OTU19375	0	0	0	0	0	0	0	0	0	0	0	0	0	0	0	0	0	0	0	0	0	0	0	0	0	0	0	0	0	0	0	0	0	0	0	0	0	1	0	0	0	0	0	0	1	0	0	0	0
OTU1710	0	0	0	0	0	0	0	0	0	0	0	0	0	0	0	0	0	0	0	0	1	0	0	0	0	0	0	0	0	0	0	0	0	0	0	0	0	0	0	0	0	0	0	0	0	0	0	0	0
OTU23561	0	0	0	0	0	0	0	0	0	0	0	0	0	0	0	0	0	0	0	0	0	0	0	0	0	0	0	0	0	0	0	0	2	0	0	0	0	0	0	0	0	0	0	0	0	0	0	0	0
OTU11971	0	0	0	0	0	0	0	0	0	0	0	0	0	0	0	0	0	0	0	0	0	0	0	0	0	0	0	0	0	0	0	2	0	0	0	0	0	4	4	1	0	0	0	0	1	0	0	0	0
OTU23563	0	0	0	0	0	0	0	0	0	0	0	0	0	0	0	0	0	0	0	0	0	0	0	0	0	0	0	0	0	0	0	0	2	0	0	0	0	0	0	0	0	0	0	0	0	0	0	0	0
OTU19399	1	0	0	0	0	0	0	0	0	0	1	0	0	0	0	0	0	0	1	1	0	0	0	0	0	0	0	0	0	0	0	0	0	1	0	0	0	0	0	0	0	1	0	0	1	0	0	1	0
OTU16210	0	0	0	0	0	0	0	0	0	0	0	0	0	1	0	0	0	0	0	0	0	0	0	0	0	0	0	0	0	0	0	0	0	0	0	0	0	0	0	0	0	0	0	0	0	0	0	1	0
OTU14620	0	0	0	0	0	0	0	0	0	0	0	0	0	0	0	0	0	0	0	0	0	0	0	0	0	0	0	0	0	0	0	0	0	0	0	0	0	0	0	0	0	0	0	0	0	0	0	0	0
OTU18152	0	0	1	0	0	0	1	0	0	0	0	0	0	0	0	0	0	0	0	0	0	0	0	0	0	0	0	0	0	0	0	0	0	0	0	1	0	0	0	0	0	0	0	0	0	0	0	0	0
OTU11311	0	0	0	0	0	0	0	0	0	0	0	0	0	0	0	0	0	0	0	0	0	0	0	0	0	0	0	0	0	0	0	0	0	10	0	0	0	0	0	2	3	2	0	0	2	1	1	0	0
OTU14044	0	0	0	0	0	0	0	0	0	0	0	0	0	0	0	0	1	0	0	0	1	2	0	0	0	0	0	0	0	0	1	0	0	1	0	0	0	0	0	0	0	0	0	0	0	0	0	0	0
OTU24778	0	0	0	0	0	0	0	0	0	0	0	0	0	0	0	0	0	0	0	0	0	0	0	0	0	0	0	0	0	0	0	0	0	0	0	0	0	0	0	0	0	0	0	0	0	0	0	0	0
OTU12080	0	0	0	0	0	0	0	0	0	0	0	0	0	0	0	0	0	0	0	3	0	0	0	0	0	0	0	0	1	0	0	0	1	0	0	1	3	1	1	0	1	0	0	0	0	0	0	3	0
OTU23552	0	0	0	0	0	0	0	0	0	0	0	0	0	0	0	0	0	0	0	0	0	0	0	0	0	0	0	0	0	0	0	0	0	0	0	0	0	0	0	0	0	0	0	0	1	0	0	0	0
OTU1358	0	0	0	0	0	0	0	0	0	0	0	0	0	0	0	0	0	0	0	0	0	0	0	0	0	0	0	0	0	0	0	0	0	0	0	0	0	0	0	0	0	0	0	0	0	0	0	1	0
OTU10490	0	0	0	0	0	0	0	0	0	0	0	0	0	0	0	0	0	0	0	0	0	0	6	0	1	0	0	0	0	0	0	0	1	0	0	0	0	1	1	0	0	1	0	3	1	3	0	0	1
OTU668	0	0	0	0	0	0	0	0	1	0	0	0	0	0	0	0	3	0	0	2	2	3	4	0	1	0	0	0	0	0	0	0	0	0	0	1	1	0	0	0	1	0	0	0	0	0	0	0	1
OTU15488	0	0	0	0	0	0	0	0	0	0	0	0	0	0	0	0	0	0	0	0	0	0	0	0	0	0	0	0	0	0	0	0	0	0	0	0	0	0	0	0	0	0	0	0	0	0	0	0	0
OTU22823	0	0	0	0	0	0	0	0	0	0	0	0	0	0	0	0	0	0	0	0	0	0	0	0	0	0	1	1	0	0	0	0	0	0	0	0	0	0	0	0	0	0	0	0	0	0	0	0	0
OTU23893	0	0	0	0	0	0	0	0	0	0	0	0	0	0	0	0	0	0	0	0	0	0	0	0	0	0	0	0	0	0	0	4	10	0	0	0	0	0	0	0	0	0	0	0	0	0	0	0	0
OTU24075	0	0	0	0	0	0	0	0	0	0	0	0	0	0	0	0	0	0	0	0	0	0	0	0	0	0	0	0	0	0	0	0	0	0	0	0	0	0	0	0	0	0	0	0	0	0	0	0	0
OTU8529	0	0	0	0	0	0	0	0	0	0	0	0	0	0	0	0	0	0	0	0	0	0	0	0	0	0	0	0	0	0	0	0	0	0	1	3	2	0	0	1	1	1	2	2	0	0	2	0	0
OTU2201	0	0	0	0	0	1	0	0	0	0	0	0	0	0	0	0	0	0	0	0	0	0	0	0	0	0	0	0	1	0	0	0	0	3	0	2	1	0	0	0	0	0	0	0	0	1	0	0	0
OTU223	0	0	0	0	0	1	0	2	1	5	0	0	1	1	0	0	0	0	0	0	0	0	0	10	5	0	0	0	0	0	0	0	0	0	0	0	0	0	0	0	0	0	0	0	0	0	0	0	0
OTU23616	0	0	0	0	0	0	0	0	0	0	0	0	0	0	0	0	0	0	0	0	0	0	0	0	0	0	0	0	0	0	0	0	0	0	0	0	0	0	0	0	0	0	0	0	0	0	0	1	0
OTU23909	0	0	0	0	0	0	0	0	0	0	0	0	0	0	0	0	0	0	0	0	0	0	0	0	0	0	0	0	0	0	0	1	5	0	4	0	0	0	0	0	0	0	0	0	1	0	0	0	0
OTU11158	0	0	0	0	0	0	0	0	0	0	0	0	0	0	0	0	0	0	0	0	0	0	0	0	0	2	0	1	0	0	0	0	4	0	0	0	0	0	0	0	0	0	0	0	0	0	0	0	0
OTU23659	0	0	0	0	0	0	0	0	0	0	0	0	0	0	0	0	0	0	0	0	0	0	0	0	0	0	0	0	0	0	0	0	1	0	0	0	0	2	0	0	0	0	0	0	0	0	0	0	0
OTU21528	0	0	0	0	0	0	0	0	0	0	0	0	0	1	0	1	0	0	0	0	0	0	0	0	0	0	0	0	0	0	0	0	0	0	0	0	0	0	0	0	0	0	0	0	0	0	0	0	0
OTU14837	0	0	0	0	0	0	0	0	0	0	0	0	0	0	0	0	0	0	0	0	0	0	0	0	0	0	0	0	0	0	0	0	0	0	0	0	0	0	0	0	0	0	0	0	0	0	0	0	0
OTU24788	0	0	0	0	0	0	0	0	0	0	0	0	0	0	0	0	0	0	0	0	0	0	0	0	0	0	2	0	0	0	0	0	0	0	0	0	0	0	0	0	0	0	0	0	0	0	0	0	0
OTU20951	0	0	0	0	0	0	0	0	0	0	0	0	0	0	0	0	0	0	0	0	0	0	0	0	0	0	0	0	0	0	0	0	2	0	0	1	0	0	0	0	0	0	0	0	1	0	0	0	0
OTU21583	0	0	0	0	0	0	0	0	0	0	0	0	0	0	0	0	0	0	0	0	0	0	0	0	0	0	0	0	0	0	0	0	0	0	0	0	0	1	0	0	0	0	0	0	0	0	0	1	0
OTU14878	0	0	0	0	0	0	0	0	0	0	0	0	0	0	0	0	0	0	0	0	0	0	0	0	0	0	0	0	0	0	0	0	0	0	0	0	0	0	0	0	0	0	0	0	0	0	0	0	0
OTU15658	0	0	0	0	0	0	0	0	0	0	0	0	0	0	0	0	0	0	0	0	1	0	0	0	0	0	0	0	0	0	0	0	0	0	0	1	0	0	0	0	0	1	0	0	0	0	0	0	0
OTU12670	0	0	0	0	0	0	0	0	0	0	0	0	0	0	0	0	0	0	0	0	0	0	0	0	0	0	0	0	0	0	0	0	2	0	2	2	2	1	0	0	0	1	0	0	0	2	2	0	0
OTU11059	0	0	0	0	0	0	0	0	0	0	0	0	0	0	0	0	0	0	0	0	0	0	1	0	0	0	0	0	0	0	0	0	5	1	0	0	0	0	0	0	1	0	0	0	0	0	0	0	0
OTU23120	0	0	0	0	0	0	0	0	0	0	0	0	0	0	0	0	0	0	0	0	0	0	0	0	0	0	0	1	0	0	0	1	7	0	0	0	0	0	1	0	0	0	0	2	0	0	0	0	0
OTU6929	0	0	0	0	0	0	0	0	0	0	0	0	0	0	0	0	0	0	0	0	0	0	0	0	0	0	0	0	0	0	0	0	0	0	0	0	0	0	0	0	0	1	0	0	0	0	0	0	0
OTU12186	0	0	0	0	0	0	0	0	0	0	0	0	0	0	0	0	0	0	0	0	0	0	0	0	0	0	5	5	0	5	0	0	0	0	0	0	0	0	0	4	0	1	2	0	0	0	0	0	0
OTU9092	0	0	0	0	0	0	0	0	0	0	1	0	0	0	0	0	0	0	0	0	0	0	0	0	0	0	0	0	0	0	0	0	0	0	1	1	9	0	0	1	0	2	0	0	1	0	0	1	0
OTU10696	0	0	0	0	0	0	0	0	0	0	0	0	0	0	0	0	0	0	0	0	0	0	0	0	0	2	2	2	2	0	0	0	1	0	0	0	0	2	2	1	1	2	0	0	0	1	3	2	0
OTU344	0	0	0	0	0	0	0	0	0	0	1	0	0	2	1	0	0	0	0	0	0	0	0	0	0	0	0	0	0	0	0	0	0	5	0	0	1	0	0	0	1	0	0	0	0	0	0	0	1
OTU11118	0	0	0	0	0	0	0	0	0	0	0	0	0	0	0	0	0	0	0	0	0	0	0	0	0	0	0	0	0	0	0	5	0	3	0	0	0	0	0	0	0	1	0	0	0	0	0	0	0
OTU22994	0	0	0	0	0	0	0	0	0	0	0	0	0	0	0	0	0	0	0	0	0	0	0	0	0	0	0	0	0	0	3	1	0	0	0	0	0	0	0	0	0	0	0	0	0	0	0	0	0
OTU1592	0	0	0	0	0	0	0	0	0	0	0	0	2	0	0	0	0	0	23	0	0	0	0	0	0	0	0	0	0	0	0	0	0	0	0	0	0	0	0	0	0	0	0	0	0	0	0	0	0
OTU13499	6	0	0	0	0	0	0	0	0	0	0	0	0	0	0	0	0	0	0	0	0	0	0	0	0	0	0	0	0	0	0	0	0	0	0	0	0	0	0	0	0	0	0	1	0	0	0	0	1
OTU16633	0	0	0	1	0	0	0	0	0	0	1	0	0	0	0	0	0	4	2	0	0	0	0	0	0	0	0	0	0	0	0	0	0	0	0	0	0	0	0	0	0	0	0	0	1	0	0	0	0
OTU1487	0	0	0	0	0	0	0	0	0	0	0	0	0	0	0	2	0	0	0	0	0	0	0	0	0	0	0	0	0	0	0	0	0	0	0	0	0	0	0	0	0	0	0	0	0	0	0	0	0
OTU15650	3	0	0	0	0	0	0	0	1	0	0	0	0	0	0	0	0	0	0	0	0	0	0	0	0	0	0	0	0	0	0	0	0	0	0	0	0	0	0	0	0	0	0	0	0	0	0	0	0
OTU12791	0	0	0	0	0	0	0	0	0	0	0	0	0	0	0	0	0	0	0	0	0	0	0	0	0	0	0	0	0	0	0	0	0	0	0	0	0	0	0	0	0	0	0	0	0	0	0	3	1
OTU199	0	0	0	0	0	0	0	0	1	0	0	1	0	0	0	0	0	0	0	0	0	0	0	0	0	0	0	0	0	0	0	0	0	1	0	0	0	0	0	0	0	3	0	0	0	0	0	1	2
OTU18996	0	0	0	0	0	0	0	0	0	0	0	0	0	0	0	0	0	0	0	0	0	1	1	0	0	0	0	0	0	0	0	0	0	0	0	0	0	0	0	0	0	0	0	0	0	0	0	0	0
OTU2481	0	0	0	0	0	0	0	0	0	0	0	0	0	0	0	0	0	0	0	0	0	0	0	0	0	0	0	0	0	0	0	0	0	0	0	0	0	0	0	0	0	0	0	0	0	0	0	0	0
OTU15297	0	0	0	0	0	0	0	0	0	0	0	0	0	0	0	0	0	0	0	0	0	0	0	0	0	0	0	0	0	0	0	0	0	0	0	0	0	0	0	0	0	0	0	0	0	0	0	0	0
OTU22593	0	0	0	0	0	0	0	0	0	0	0	0	0	0	0	0	1	0	0	0	0	0	0	0	0	0	0	0	0	0	0	0	0	0	0	0	0	0	0	0	0	0	0	0	0	0	0	0	0
OTU13614	0	0	0	0	0	0	2	0	0	0	1	1	0	5	0	0	0	0	0	0	0	0	0	0	1	0	0	0	0	0	0	1	0	0	1	0	0	0	0	0	0	0	0	0	0	0	0	0	0
OTU280	3	0	0	0	0	0	0	0	0	0	1	2	6	0	0	0	0	0	0	0	0	0	0	0	0	0	0	0	0	0	0	0	1	0	0	0	0	0	0	0	0	0	0	0	0	0	0	0	0
OTU19690	2	0	0	0	0	0	0	0	0	0	0	0	0	0	0	0	0	1	3	0	0	1	0	0	0	0	0	0	0	0	0	0	0	0	0	0	0	0	0	0	0	0	0	0	0	0	0	0	0
OTU8513	0	0	0	0	0	0	0	0	0	0	0	0	0	0	0	0	0	0	0	0	0	0	0	0	0	0	0	0	0	0	0	0	0	0	0	0	0	0	0	0	0	0	1	0	0	0	0	0	0
OTU20353	0	0	0	0	0	0	0	0	0	1	1	0	0	0	0	0	0	0	7	0	0	0	0	0	0	0	0	0	0	0	0	0	0	0	0	0	0	0	0	0	0	0	0	0	0	0	0	0	0
OTU852	0	0	0	0	0	0	0	0	0	0	0	0	0	1	0	0	1	0	0	0	0	0	2	0	0	0	0	0	0	0	0	0	0	0	0	0	0	0	0	0	0	0	0	0	0	0	0	0	0
OTU17491	0	0	0	0	0	0	0	0	0	0	0	0	0	0	0	0	0	0	0	0	0	0	0	0	0	0	0	0	0	0	0	0	0	0	0	0	0	0	1	0	0	0	0	0	0	0	0	0	0
OTU17833	0	0	0	0	0	0	0	0	0	0	0	0	0	0	0	0	0	0	0	0	0	0	0	0	0	0	0	0	0	0	1	0	0	0	1	0	0	2	5	0	0	0	0	0	0	0	0	1	1
OTU15727	0	0	0	0	0	0	0	0	0	0	0	0	0	0	0	0	0	0	0	0	0	0	0	0	0	0	0	0	0	0	0	0	0	0	0	0	0	0	0	0	0	0	0	0	0	0	0	0	0
OTU24582	0	0	0	0	0	0	0	0	0	0	0	0	0	0	0	0	0	0	0	0	0	0	0	0	0	1	0	0	0	0	0	0	0	0	0	0	0	0	0	0	0	1	0	0	0	0	0	0	0
OTU13424	0	0	0	0	0	0	0	0	0	0	0	0	0	0	0	0	0	0	0	0	0	0	0	0	0	0	0	0	0	0	0	0	0	0	0	0	0	0	0	0	0	0	0	0	0	0	0	0	0
OTU23658	0	0	0	0	0	0	0	0	0	0	0	0	0	0	0	0	0	0	0	0	0	0	0	0	0	1	0	0	1	0	0	0	7	0	0	1	0	0	0	0	2	1	0	0	0	0	1	0	0
OTU15631	0	0	0	0	0	0	0	0	0	0	0	0	0	0	0	0	0	0	0	0	1	0	0	0	0	0	0	0	0	0	0	0	0	0	0	0	0	0	0	0	1	0	0	0	1	0	0	1	0
OTU21457	0	0	0	0	0	0	0	0	0	0	0	0	0	0	0	0	0	0	0	0	0	0	0	0	0	0	0	0	0	0	0	0	0	0	1	2	0	0	0	0	0	0	1	0	1	0	0	0	1
OTU23309	0	1	1	0	0	0	0	0	0	0	1	0	0	0	0	0	1	0	3	0	0	0	0	0	0	0	0	0	0	0	0	0	1	1	0	0	1	0	0	0	0	0	0	0	0	0	0	0	0
OTU22964	0	0	0	0	0	0	0	0	0	0	0	0	0	0	0	0	0	0	0	0	0	0	0	0	0	0	0	0	1	0	0	0	0	0	0	0	0	0	0	0	0	0	0	0	0	0	0	0	0
OTU4339	0	0	0	0	0	0	0	0	0	0	0	0	0	0	0	0	0	0	0	0	0	0	0	0	0	0	0	0	0	0	0	0	0	0	0	1	1	0	0	0	0	0	0	0	2	0	1	3	0
OTU8301	0	0	0	0	0	0	0	0	0	0	7	0	0	0	0	0	0	0	0	1	0	0	0	0	0	0	0	0	0	0	0	0	0	0	0	2	1	1	0	0	0	0	0	0	0	0	0	0	0
OTU22552	0	0	0	0	0	0	0	0	0	0	0	0	0	0	0	0	0	0	0	0	0	0	0	0	0	0	0	0	0	0	0	0	0	0	0	0	0	0	0	0	0	0	0	0	0	0	0	0	0
OTU8552	0	0	0	0	0	0	0	0	0	0	0	0	0	0	0	0	0	0	0	1	0	0	0	0	0	0	0	0	0	0	0	0	0	0	0	0	0	0	0	0	0	0	0	0	0	0	0	0	0
OTU20997	0	0	0	0	0	0	0	0	0	0	0	0	0	0	0	0	0	0	0	0	0	0	0	0	0	0	0	1	0	0	0	0	0	0	0	1	2	0	1	0	0	1	0	0	0	0	0	2	4
OTU23404	0	0	0	0	0	0	0	0	0	0	0	0	0	0	0	0	0	0	0	0	0	0	0	0	0	0	0	0	0	0	0	1	3	0	1	0	0	1	0	2	0	0	0	0	0	0	0	0	0
OTU767	0	0	0	0	0	0	0	0	0	0	0	0	0	0	0	0	0	0	3	1	0	0	0	0	0	0	0	0	0	0	0	0	0	0	0	0	0	0	0	0	0	0	0	0	0	0	0	0	0
OTU14801	0	0	0	0	0	0	0	0	0	0	0	0	0	0	0	0	0	0	0	0	0	0	0	0	0	0	0	0	0	0	0	0	0	0	0	0	0	0	0	0	0	0	0	0	0	0	0	0	0
OTU11100	0	0	0	0	0	0	0	0	0	0	0	0	0	0	0	1	1	0	0	1	0	0	1	0	0	0	0	0	0	0	0	1	0	0	0	0	0	0	0	0	0	0	0	0	0	0	0	1	0
OTU21863	0	0	1	0	0	0	0	0	0	0	3	0	0	0	0	0	1	2	0	0	0	0	1	0	0	0	0	0	0	0	0	0	0	1	0	0	1	0	0	0	0	0	0	0	0	0	0	0	1
OTU17423	0	0	0	0	0	0	0	0	0	0	0	0	0	1	1	0	0	0	0	0	0	0	0	0	0	0	0	0	0	0	10	0	0	1	1	1	0	0	0	0	0	0	0	0	0	0	0	0	0
OTU1476	0	0	0	0	0	0	0	0	0	0	0	0	0	0	0	0	0	0	0	0	0	0	0	0	0	0	0	0	0	0	0	0	0	0	2	0	0	0	0	0	0	1	1	1	3	0	0	2	3
OTU265	0	0	0	0	0	1	0	0	0	0	2	0	0	1	2	2	0	0	0	6	0	0	0	0	0	0	0	0	0	0	0	0	0	0	0	0	0	0	0	0	0	0	0	0	0	0	0	0	0
OTU6771	0	0	0	0	0	0	0	0	0	0	0	0	0	0	0	0	0	0	0	0	0	0	0	0	0	0	1	3	0	0	0	0	0	0	0	6	5	1	0	1	0	1	0	1	0	0	0	0	0
OTU23238	0	0	0	0	0	0	0	0	0	0	2	0	0	0	0	0	0	0	0	0	0	0	0	0	0	0	0	0	0	0	0	0	1	0	0	0	0	0	1	0	0	0	0	0	0	0	0	0	0
OTU3499	0	0	0	0	0	0	0	0	0	0	0	0	0	0	0	0	0	0	0	0	0	0	0	0	0	0	0	0	0	0	0	2	0	0	4	0	0	0	0	1	0	0	2	2	3	0	0	5	4
OTU23618	0	0	0	0	0	0	0	0	0	0	0	0	0	0	0	0	0	0	0	0	0	0	0	0	0	0	0	0	0	0	0	0	0	0	1	0	0	1	1	0	0	0	0	0	0	0	0	0	0
OTU13172	0	0	0	0	0	0	0	0	0	0	0	0	0	0	0	0	0	0	0	0	0	0	0	0	0	0	0	0	0	0	0	0	0	1	0	0	0	0	0	3	1	2	0	0	1	2	1	0	0
OTU11812	0	0	0	0	0	0	0	0	0	0	0	0	0	0	0	0	0	1	0	0	0	0	0	0	0	0	0	0	0	0	0	0	0	0	0	1	2	0	0	0	0	0	0	0	0	0	0	0	0
OTU23210	0	0	0	0	0	0	0	0	0	0	0	0	0	0	0	0	0	0	0	0	0	0	0	0	0	0	0	0	0	0	0	0	0	0	0	0	0	0	0	0	0	0	0	0	0	0	0	0	0
OTU16429	0	0	0	0	0	0	0	0	0	0	0	0	0	0	0	0	0	0	0	0	0	0	0	0	0	0	0	0	0	0	0	0	0	0	0	0	0	0	0	1	0	0	1	0	2	0	0	0	0
OTU24588	0	0	0	0	0	0	0	0	0	0	0	0	0	0	0	0	0	0	0	0	0	0	0	0	0	1	0	0	0	0	0	0	0	0	0	0	1	0	0	1	0	2	1	1	1	1	0	0	0
OTU19925	0	0	0	0	0	0	0	0	0	0	0	0	0	0	0	0	0	0	0	0	0	0	0	0	0	2	1	1	1	1	0	0	0	0	1	0	1	0	0	4	0	0	0	2	3	0	0	0	0
OTU13916	0	0	0	0	0	0	0	0	0	0	0	0	0	0	0	0	0	0	0	0	0	0	0	0	0	0	0	0	0	0	0	0	0	0	0	0	0	0	0	0	0	0	0	0	0	0	0	0	0
OTU8770	0	0	0	0	0	0	0	0	0	0	0	0	0	0	0	0	0	0	0	0	0	0	0	0	0	0	0	0	0	0	0	0	0	0	0	0	0	0	0	0	0	0	0	0	0	0	0	0	0
OTU1728	0	0	0	0	0	0	0	0	0	0	0	0	0	0	0	0	1	0	0	1	0	0	0	0	0	0	0	0	0	0	0	0	0	0	0	0	0	0	0	0	0	0	0	0	0	0	0	0	0
OTU2421	0	0	0	0	0	0	0	0	0	0	0	0	0	0	0	0	0	2	10	0	0	0	0	0	0	0	0	0	0	0	0	0	0	0	0	0	0	0	0	0	0	0	0	0	0	0	0	0	0
OTU23987	0	0	0	0	0	0	0	0	0	0	0	0	0	0	0	0	0	0	0	0	0	0	0	0	0	0	0	0	0	0	0	0	0	0	1	0	0	0	1	1	1	0	0	1	2	0	0	0	0
OTU18707	0	0	0	0	0	0	0	0	0	0	0	0	0	0	0	0	0	0	0	0	0	0	0	0	0	0	0	0	0	0	0	0	0	0	0	0	0	0	0	0	0	0	0	0	0	0	0	0	0
OTU1607	0	0	0	0	0	0	0	0	0	0	0	1	0	0	0	0	2	0	0	0	0	0	0	0	0	0	0	0	0	0	0	0	0	1	0	0	0	0	0	0	0	1	0	0	1	3	0	0	1
OTU13746	0	0	0	0	0	0	0	0	0	0	0	0	0	0	0	0	0	0	0	0	0	0	0	0	0	0	0	0	0	0	0	0	0	0	0	0	0	0	0	0	0	0	0	0	0	0	0	0	0
OTU12012	0	0	0	0	0	0	0	0	0	0	0	0	0	0	0	0	0	0	0	0	0	0	0	0	0	0	0	0	0	0	0	0	4	0	0	0	0	5	5	0	0	0	0	0	0	0	0	0	0
OTU24295	0	0	0	0	0	0	0	0	0	0	0	0	0	0	0	0	0	0	0	0	0	0	0	0	0	0	0	0	0	0	0	0	0	0	0	0	0	0	1	2	1	0	0	0	11	0	0	1	0
OTU21677	0	0	0	0	0	0	0	0	0	0	0	0	0	0	0	0	0	0	0	0	0	0	0	0	0	0	1	0	0	0	0	0	0	0	1	0	0	0	0	3	0	0	0	1	1	0	0	7	3
OTU2145	0	0	0	0	0	0	0	0	0	0	0	0	0	0	1	0	0	0	0	2	0	0	1	0	0	0	0	0	0	0	0	0	0	1	0	0	0	0	0	0	0	0	0	0	0	0	0	0	1
OTU13706	0	0	0	0	0	0	0	0	0	0	0	0	0	0	0	0	0	0	0	0	0	0	0	0	0	0	0	0	0	0	0	0	0	0	0	0	1	0	0	0	0	0	0	0	0	0	0	0	0
OTU23193	0	0	0	0	0	0	0	0	0	0	0	0	0	0	0	0	0	0	0	0	0	0	0	0	0	0	0	0	0	0	0	5	0	0	0	0	0	0	0	0	0	0	0	0	0	0	0	0	0
OTU12860	0	0	0	0	0	1	0	0	0	0	0	0	0	0	0	0	0	0	0	0	0	0	0	0	0	0	0	0	0	0	0	0	0	1	0	1	0	0	0	0	0	0	0	0	0	0	1	4	4
OTU14632	0	0	0	0	0	0	0	0	0	0	0	0	0	0	0	0	0	0	0	0	0	0	0	0	0	0	0	0	0	0	0	0	0	0	0	0	0	0	0	0	0	0	0	0	0	0	0	0	0
OTU14013	0	0	0	0	0	0	0	0	0	0	0	0	0	0	0	0	0	0	0	0	0	0	0	0	0	0	0	0	0	0	0	0	0	0	0	0	0	0	0	0	0	0	0	1	0	0	0	0	0
OTU17456	0	0	0	0	0	0	0	0	0	0	0	0	0	0	0	0	0	0	0	0	0	0	0	0	0	0	0	0	0	0	0	0	0	0	0	0	0	0	0	0	0	0	0	0	0	0	0	0	0
OTU10753	0	0	1	0	0	0	0	0	0	0	0	0	0	0	0	1	0	0	0	0	0	0	0	0	0	0	1	1	0	0	0	0	0	0	0	0	0	0	0	0	0	0	0	0	0	1	0	0	0
OTU24878	0	0	0	0	0	0	0	0	0	0	0	0	0	0	0	0	0	0	0	0	0	0	0	0	0	0	0	0	0	0	1	0	0	1	0	0	0	0	0	0	0	0	0	0	0	0	0	0	0
OTU513	0	0	0	0	0	0	0	0	0	0	1	0	1	0	0	1	12	0	2	0	0	0	0	0	3	0	0	0	0	0	0	0	0	0	0	0	0	0	0	0	0	0	0	0	0	0	0	0	0
OTU715	0	0	0	0	0	0	0	1	0	0	5	0	1	0	0	0	0	2	0	0	0	1	1	0	0	0	0	0	1	1	0	0	1	1	0	0	0	0	0	0	1	1	0	1	0	0	0	0	0
OTU23588	0	0	0	0	0	0	0	0	0	0	0	0	0	0	0	0	0	0	0	0	0	0	0	0	0	0	0	0	0	0	0	0	0	1	0	0	0	0	0	0	0	0	0	0	0	0	0	0	0
OTU13280	0	0	0	0	0	0	0	0	0	0	0	0	0	0	0	0	0	0	0	0	0	0	0	0	0	0	0	0	0	0	0	0	0	0	0	0	0	0	0	0	0	0	0	0	0	0	0	0	0
OTU15081	0	0	0	0	0	0	0	0	0	0	0	0	0	0	0	0	0	0	0	0	0	0	0	0	0	0	0	0	0	0	0	0	0	0	0	0	0	0	0	0	0	0	0	0	0	0	0	0	0
OTU16755	0	0	0	0	0	0	0	0	0	0	0	0	0	0	0	0	0	0	0	1	1	0	0	0	0	0	0	0	0	0	0	0	0	0	0	2	0	0	1	1	0	0	0	0	0	0	0	0	0
OTU408	7	0	0	0	1	0	0	0	0	0	5	0	0	0	1	0	0	0	0	0	0	0	0	0	0	0	0	0	0	0	0	0	0	0	0	0	3	0	1	0	0	0	0	0	0	0	0	0	0
OTU18635	0	0	0	0	0	0	0	0	0	0	0	0	0	0	0	0	0	0	0	0	0	0	0	0	0	0	0	0	0	0	0	1	1	1	1	0	0	1	1	0	0	0	0	0	0	0	0	0	0
OTU24459	0	0	0	0	0	0	0	0	0	0	0	0	0	0	0	0	0	0	0	0	0	0	0	0	0	0	0	0	0	0	0	0	0	0	0	0	0	0	0	3	0	0	2	0	1	0	0	0	1
OTU19846	0	0	0	0	0	0	0	0	0	0	0	0	0	0	0	0	0	0	0	0	0	0	0	0	0	0	0	0	0	0	0	0	1	0	1	0	0	2	0	1	0	0	3	0	1	0	0	2	0
OTU2622	0	0	0	0	0	0	0	0	0	0	0	0	0	0	0	0	1	0	1	1	0	0	0	0	0	0	0	0	0	0	0	0	0	0	0	0	0	0	0	0	0	0	0	0	0	0	0	0	0
OTU24217	0	0	0	0	0	0	0	0	0	0	0	0	0	0	0	0	0	0	0	0	0	0	0	0	0	0	0	0	0	0	0	0	0	0	0	0	0	0	0	0	0	0	0	0	0	0	0	0	0
OTU13611	0	0	0	0	0	0	0	0	0	0	0	0	0	0	0	0	0	0	0	0	0	0	0	0	0	0	0	0	0	0	0	0	0	0	0	0	0	0	0	0	0	0	0	0	0	0	0	0	0
OTU21574	0	0	0	0	0	0	0	0	0	0	0	0	0	0	0	0	0	0	0	0	0	0	0	0	0	0	0	0	0	0	0	0	0	0	0	0	0	1	0	0	0	0	0	0	0	0	0	0	0
OTU1605	0	0	0	0	0	0	0	0	0	0	0	0	1	0	0	0	0	0	0	0	0	0	0	0	0	0	0	0	0	0	0	0	0	0	4	0	0	0	1	2	0	0	2	1	5	1	0	2	1
OTU23462	0	0	0	0	0	0	0	0	0	0	0	0	0	0	0	0	0	0	0	0	0	0	0	0	0	0	0	0	0	0	0	0	0	0	1	0	0	0	0	0	0	0	0	0	0	0	0	0	0
OTU13393	0	0	1	0	1	0	0	0	0	0	0	0	0	0	0	0	0	0	0	0	0	0	2	0	0	0	0	0	0	0	0	0	0	0	0	0	1	0	0	0	0	0	0	0	0	0	0	0	0
OTU8761	0	0	0	0	0	0	0	0	0	0	0	0	0	0	0	0	0	0	0	0	0	0	0	0	0	0	0	0	0	0	0	0	0	0	0	0	0	0	0	1	0	0	0	0	0	0	0	0	0
OTU15847	0	0	0	0	0	0	0	0	0	0	0	0	0	0	0	0	0	0	0	0	0	0	0	0	0	0	0	0	0	0	0	0	0	0	0	0	0	0	0	0	0	0	0	0	0	0	0	0	0
OTU13441	0	0	1	0	0	0	0	0	0	0	0	0	0	0	0	0	0	2	16	0	0	0	1	0	0	0	0	0	0	0	0	0	0	0	0	0	0	0	0	0	0	0	0	0	0	0	0	0	0
OTU21503	0	0	0	0	0	0	0	0	0	0	0	0	0	0	0	0	0	0	0	3	0	0	0	0	0	0	1	0	0	0	0	0	0	0	0	3	5	0	0	2	0	1	0	0	1	0	0	0	0
OTU9658	0	0	0	0	0	0	0	0	0	0	0	0	0	0	0	0	1	0	0	0	0	0	0	0	0	0	0	0	0	0	0	0	0	0	0	0	0	0	0	0	0	0	0	0	0	0	0	0	0
OTU24064	0	0	0	0	0	0	0	0	0	0	0	0	0	0	0	0	0	0	0	0	0	0	0	0	0	0	0	0	0	0	0	0	0	0	0	1	0	0	0	0	0	0	0	0	0	0	0	0	0
OTU21160	0	0	0	0	0	0	0	0	0	0	0	0	0	0	0	0	0	0	0	0	0	0	0	0	0	0	0	0	0	0	0	0	1	0	0	1	0	0	0	0	0	0	0	0	0	0	0	0	0
OTU21198	0	0	0	0	0	0	0	0	0	0	0	1	0	0	0	0	1	1	0	0	0	0	0	0	0	0	0	0	0	0	0	0	0	0	0	0	0	0	0	0	0	0	0	0	0	0	0	0	1
OTU4674	0	1	0	0	0	0	0	0	0	0	0	0	0	0	0	0	0	0	3	0	0	0	0	0	0	0	0	0	0	0	0	0	0	0	1	0	0	1	0	2	0	0	0	0	4	0	0	3	3
OTU3184	0	0	0	0	0	0	0	0	0	0	0	0	0	0	0	0	0	0	0	0	0	0	0	0	0	0	0	0	0	0	0	0	0	0	0	0	0	0	0	0	0	0	0	0	0	0	0	0	0
OTU13615	0	0	0	0	0	0	0	0	0	0	0	0	0	0	0	0	0	0	0	0	0	0	0	0	0	0	0	0	0	0	0	0	0	0	0	1	0	0	0	0	0	0	0	0	0	0	0	0	0
OTU896	0	0	0	0	0	0	0	0	0	0	0	0	0	0	0	0	0	0	0	0	0	0	0	0	0	0	0	0	0	0	0	0	0	0	0	0	0	0	0	0	0	0	0	0	0	0	0	0	0
OTU9782	0	0	0	0	0	0	0	0	0	0	0	1	0	0	0	0	0	0	0	0	0	0	0	0	0	0	0	0	0	0	0	0	0	0	0	0	0	0	0	0	0	0	0	0	0	0	0	0	0
OTU14742	0	0	0	0	0	0	0	0	0	0	0	0	0	0	0	0	0	0	0	0	0	0	0	0	0	0	0	0	0	0	0	0	0	0	0	0	0	0	0	0	0	0	0	0	0	0	0	0	0
OTU15509	0	0	0	0	0	0	0	0	1	0	0	0	0	0	0	0	0	0	0	0	0	0	0	0	0	0	0	0	0	0	0	0	0	0	0	0	0	0	0	0	0	0	0	0	0	0	0	0	0
OTU19984	0	0	0	0	0	0	0	0	0	0	0	0	0	0	0	0	0	0	0	0	0	0	0	0	0	0	0	0	0	0	0	1	1	0	0	1	0	0	0	0	0	0	0	0	0	0	0	0	0
OTU8186	0	0	0	0	0	0	0	0	0	0	0	0	0	0	0	0	0	0	0	0	0	0	0	0	0	0	0	0	0	0	0	0	0	0	0	0	0	0	0	0	0	0	0	0	0	0	0	0	0
OTU21641	0	0	0	0	0	0	0	0	0	0	0	0	0	0	0	0	0	0	0	1	0	0	0	0	0	0	0	0	0	0	0	0	0	1	0	0	1	0	0	1	0	0	1	0	0	0	0	0	0
OTU16154	0	0	0	0	0	0	0	0	0	0	0	0	0	0	0	0	0	0	0	0	0	0	0	0	0	0	0	0	0	0	0	0	0	0	0	0	0	0	0	1	1	0	0	0	1	0	0	0	0
OTU14033	0	0	0	0	0	0	0	1	1	0	4	0	0	1	0	0	0	0	2	0	1	0	0	0	0	0	0	0	0	0	0	0	0	0	0	0	0	0	0	0	0	0	0	0	0	0	0	0	0
OTU13487	1	0	0	0	0	0	0	0	0	0	0	0	0	0	0	0	1	0	0	0	0	0	0	0	0	0	0	0	0	0	0	0	0	0	0	0	0	0	0	0	0	0	0	0	0	0	0	0	0
OTU10631	0	0	0	0	0	0	0	0	0	0	0	0	0	0	0	0	0	0	0	0	0	0	0	0	0	0	1	0	1	0	0	0	0	0	0	0	0	0	0	0	0	1	0	0	0	0	0	0	0
OTU14784	0	0	0	0	0	0	0	0	0	0	0	0	0	0	0	0	0	0	0	0	0	0	0	0	0	0	0	0	0	0	0	0	0	0	0	0	0	0	0	0	0	0	0	0	0	0	0	0	0
OTU12992	0	0	0	0	0	0	0	0	0	0	1	0	0	0	0	0	0	0	0	0	0	0	0	0	0	0	0	0	0	0	0	0	0	0	0	0	0	0	0	0	1	0	0	0	0	0	0	0	0
OTU18370	0	0	0	0	0	0	0	0	0	0	0	0	0	0	0	0	0	0	0	0	0	0	0	0	0	0	0	0	0	0	0	0	0	0	0	0	0	0	0	0	0	0	0	0	0	0	0	0	0
OTU13435	0	0	0	0	0	0	0	0	0	0	0	0	0	0	0	0	0	0	0	0	0	0	1	0	0	0	0	0	0	0	0	0	0	0	0	0	0	0	0	0	0	0	0	0	0	0	0	0	0
OTU13236	0	0	0	0	0	0	0	0	0	0	0	0	0	0	0	0	0	0	0	0	0	0	0	0	0	0	0	0	0	0	1	2	0	0	0	0	0	0	0	0	0	0	0	0	0	0	0	0	0
OTU14636	0	0	0	0	0	0	0	0	0	0	0	0	0	0	0	0	0	0	0	0	0	0	0	0	0	0	0	0	0	0	0	0	0	0	0	0	0	0	0	0	0	0	0	0	0	0	0	0	0
OTU15117	0	0	0	0	0	0	0	0	0	0	0	0	0	0	0	0	0	0	0	0	0	0	0	0	0	0	0	0	0	0	0	0	0	0	0	0	0	0	0	0	0	0	0	0	0	0	0	0	0
OTU11793	0	0	0	0	0	0	0	0	0	0	1	0	0	8	7	3	1	0	0	0	0	0	0	0	0	0	0	0	0	0	0	0	0	0	0	2	0	0	0	0	0	0	0	0	0	1	0	0	0
OTU14446	10	1	0	0	0	0	0	3	0	0	0	0	0	0	0	0	0	0	0	0	0	0	0	0	2	0	0	0	0	0	0	0	0	0	0	0	0	0	0	0	0	0	0	0	0	0	0	0	0
OTU19883	0	0	0	0	0	0	0	0	0	0	0	0	0	0	0	0	0	0	0	0	0	0	0	0	0	0	0	0	0	0	0	0	0	0	0	0	0	0	0	0	0	0	0	0	0	0	0	0	0
OTU18894	0	0	1	0	0	0	0	0	0	0	0	0	0	0	0	0	0	0	0	0	0	0	0	0	0	0	0	0	0	0	0	0	0	0	0	0	0	0	0	0	0	0	0	0	0	0	0	0	0
OTU21026	0	0	0	0	0	0	0	0	0	0	0	0	0	0	0	0	0	0	0	0	0	0	0	0	0	0	1	0	0	0	0	0	0	0	1	0	0	1	0	2	1	0	0	1	0	0	0	3	1
OTU14225	0	0	0	0	0	1	0	0	0	0	0	0	0	0	0	0	0	0	0	0	0	0	0	0	0	0	0	0	0	0	0	0	0	0	0	0	0	0	0	0	0	0	0	0	0	0	0	0	0
OTU15649	0	0	0	0	0	0	0	0	0	0	0	0	0	0	0	0	0	0	0	0	0	0	0	0	0	0	0	0	1	2	0	0	0	0	1	0	0	0	0	0	0	0	0	0	0	0	0	0	0
[truncated: 2,821 more rows]
[truncated: 62 more columns]

## Sheet: Table S3
Table S3. The comparison analysis of water microbiome at Phylum level between the RC and CM models
Phylum	Log2 Fold Change	adjusted p value	RC enriched/depleted
Tenericutes	-3.06283	4.58605e-05	depleted
Kiritimatiellaeota	3.60803	0.000204136	enriched
Acidobacteria	1.48624	0.000533509	enriched
Fusobacteria	1.32981	0.0132032	enriched
Spirochaetes	-1.09501	0.0132032	depleted
Verrucomicrobia	-1.10794	0.0232267	depleted
Bacteroidetes	-0.49615	0.0246781	depleted
Proteobacteria	-0.38018	0.0601295	NA
Firmicutes	1.20766	0.0601295	NA
Planctomycetes	1.0987	0.0601295	NA
Patescibacteria	0.695307	0.0986626	NA
Margulisbacteria	1.12576	0.0986626	NA
Deinococcus-Thermus	-0.835601	0.111095	NA
Latescibacteria	1.56431	0.149333	NA
Armatimonadetes	-0.648234	0.244952	NA
Chloroflexi	0.48364	0.300751	NA
WPS-2	1.21805	0.300751	NA
Nitrospirae	-0.619224	0.521027	NA
Actinobacteria	-0.115398	0.521482	NA
Epsilonbacteraeota	0.492297	0.521482	NA
Cyanobacteria	0.137692	0.718931	NA
Gemmatimonadetes	0.0446889	0.913168	NA

## Sheet: Table S4
Table S4. The comparison analysis of crayfish gut microbiome at Phylum level between the RC and CM models
Phylum	Log2 Fold Change	adjusted p value	RC enriched/depleted
Proteobacteria	-1.78901	2.44686e-09	depleted
Actinobacteria	1.55949	1.79097e-06	enriched
Verrucomicrobia	2.11618	2.65519e-05	enriched
Chloroflexi	1.66062	3.82873e-05	enriched
Tenericutes	-1.03463	0.000392408	depleted
Firmicutes	-0.991884	0.0013441	depleted
Acidobacteria	1.92587	0.0013441	enriched
Bacteroidetes	-1.62748	0.00411903	depleted
Dadabacteria	2.14435	0.0389377	enriched
Fusobacteria	1.3477	0.0401571	enriched
Nitrospinae	1.92979	0.0708562	NA
Chlamydiae	1.5575	0.0971102	NA
Cyanobacteria	0.374338	0.359101	NA
Patescibacteria	0.399766	0.383996	NA
BRC1	1.46793	0.404799	NA
RsaHF231	-0.23943	0.572985	NA
Nitrospirae	0.807371	0.572985	NA
Spirochaetes	1.60134	0.572985	NA
Synergistetes	-1.9672	0.58272	NA
Epsilonbacteraeota	0.576289	0.822913	NA
Gemmatimonadetes	-0.152697	0.881121	NA
Planctomycetes	0.022708	0.970388	NA

## Sheet: Table S5
Table S5. The comparison analysis of water microbiome at OTU level between the RC and CM models
OUT ID	Log2 Fold Change	adjusted p value	Phylum	Genus	RC enriched/depleted
OTU15657	3.46595	2.85e-07	Actinobacteria	Mycobacterium	enriched
OTU22915	2.39413	2.48e-06	Actinobacteria	Mycobacterium	enriched
OTU23414	1.81445	0.000707392	Actinobacteria	Mycobacterium	enriched
OTU23836	3.55096	0.00448648	Actinobacteria	Rhodococcus	enriched
OTU13755	2.55902	0.000747762	Actinobacteria	Unclassfied.Sporichthyaceae	enriched
OTU23372	2.27743	0.0340749	Actinobacteria	Unclassfied.Sporichthyaceae	enriched
OTU22886	1.91521	0.02085	Actinobacteria	Unclassfied.Sporichthyaceae	enriched
OTU3314	2.41705	0.0177254	Actinobacteria	Unclassfied.Gaiellales	enriched
OTU23867	4.83159	6.95e-08	Actinobacteria	Unclassfied.Acidobacteria	enriched
OTU1610	3.55552	1.42e-06	Actinobacteria	Unclassfied.Acidobacteria	enriched
OTU24071	2.79056	0.023778	Actinobacteria	Unclassfied.Acidobacteria	enriched
OTU1918	2.53638	0.0199516	Actinobacteria	Demequina	enriched
OTU17924	1.50437	0.0290407	Actinobacteria	Intrasporangium	enriched
OTU8243	1.94905	0.0385731	Actinobacteria	Unclassfied.Intrasporangiaceae	enriched
OTU12881	2.38845	0.0345257	Actinobacteria	Aurantimicrobium	enriched
OTU24228	4.46188	3.35e-10	Actinobacteria	Unclassfied.Ilumatobacteraceae	enriched
OTU10954	3.39955	3.63e-07	Actinobacteria	Unclassfied.Ilumatobacteraceae	enriched
OTU24042	2.75924	0.00593463	Actinobacteria	Unclassfied.Ilumatobacteraceae	enriched
OTU23296	2.68193	0.00250526	Actinobacteria	Unclassfied.Ilumatobacteraceae	enriched
OTU22553	2.53818	0.0154489	Actinobacteria	Unclassfied.Ilumatobacteraceae	enriched
OTU23286	2.47684	0.0368959	Actinobacteria	Unclassfied.Ilumatobacteraceae	enriched
OTU23317	2.15397	0.00707677	Actinobacteria	Unclassfied.Ilumatobacteraceae	enriched
OTU13749	1.8104	0.00217404	Actinobacteria	Unclassfied.Ilumatobacteraceae	enriched
OTU24235	2.6093	0.0125582	Actinobacteria	IMCC26207	enriched
OTU23857	3.6537	1.3e-08	Actinobacteria	Unclassfied.Microtrichaceae	enriched
OTU23582	2.68994	0.00130672	Actinobacteria	Unclassfied.Microtrichales	enriched
OTU23833	5.51478	1.91e-14	Actinobacteria	Unclassfied.Acidobacteria	enriched
OTU23864	2.3091	0.025207	Actinobacteria	Unclassfied.Acidobacteria	enriched
OTU12622	3.48444	0.0446903	Actinobacteria	Nocardioides	enriched
OTU22072	2.10963	0.0445818	Actinobacteria	Unclassfied.Nocardioidaceae	enriched
OTU16287	1.86139	0.0471588	Actinobacteria	Unclassfied.Nocardioidaceae	enriched
OTU23916	3.90244	5.81e-07	Actinobacteria	Unclassfied.Solirubrobacterales	enriched
OTU21966	3.35352	0.0218167	Actinobacteria	Streptomyces	enriched
OTU23574	2.32424	0.000246956	Actinobacteria	Unclassfied.Acidobacteria	enriched
OTU24373	7.91364	0.0114087	Bacteroidetes	Flavobacterium	enriched
OTU6844	5.61277	0.0289452	Bacteroidetes	Paludibacter	enriched
OTU23412	5.18087	0.00142989	Bacteroidetes	Paludibacter	enriched
OTU24241	4.28168	7.54e-06	Bacteroidetes	Unclassfied.Bacteroidetes	enriched
OTU24237	2.92162	0.0139844	Bacteroidetes	Unclassfied.Chitinophagales	enriched
OTU23249	2.86084	0.00714715	Bacteroidetes	Dinghuibacter	enriched
OTU24646	4.2561	0.000124648	Bacteroidetes	Flavisolibacter	enriched
OTU10991	2.47687	8.94e-06	Bacteroidetes	Sediminibacterium	enriched
OTU22313	2.35085	0.00714715	Bacteroidetes	Terrimonas	enriched
OTU24762	3.02407	0.0161944	Bacteroidetes	Unclassfied.Chitinophagaceae	enriched
OTU24736	2.07212	0.0223032	Bacteroidetes	Unclassfied.Chitinophagaceae	enriched
OTU12519	2.17469	0.00210072	Bacteroidetes	Candidatus.Aquirestis	enriched
OTU23617	3.51419	0.000288799	Bacteroidetes	Haliscomenobacter	enriched
OTU23706	2.87541	0.0339694	Bacteroidetes	Haliscomenobacter	enriched
OTU23535	6.97597	4.21e-11	Bacteroidetes	Unclassfied.Saprospiraceae	enriched
OTU22837	1.74313	0.042186	Bacteroidetes	Unclassfied.Saprospiraceae	enriched
OTU24261	2.87784	0.0113413	Bacteroidetes	Algoriphagus	enriched
OTU24665	1.65901	0.0176076	Bacteroidetes	Runella	enriched
OTU6815	6.71404	0.0108199	Bacteroidetes	Flavobacterium	enriched
OTU22911	3.5094	1.47e-06	Bacteroidetes	Flavobacterium	enriched
OTU8331	3.1504	0.0302425	Bacteroidetes	Flavobacterium	enriched
OTU13226	3.03618	0.00142989	Bacteroidetes	Flavobacterium	enriched
OTU23829	4.69696	3.09e-08	Bacteroidetes	Unclassfied.Flavobacteriales	enriched
OTU22861	2.35756	0.00265229	Bacteroidetes	Unclassfied.Flavobacteriales	enriched
OTU23340	2.62507	0.0281078	Bacteroidetes	Cloacibacterium	enriched
OTU11104	3.18571	0.00342869	Bacteroidetes	Unclassfied.Sphingobacteriales	enriched
OTU20993	2.24157	0.0223032	Bacteroidetes	Unclassfied.Sphingobacteriales	enriched
OTU23827	2.12658	0.0402047	Bacteroidetes	Unclassfied.Sphingobacteriales	enriched
OTU23695	2.00114	0.0476162	Bacteroidetes	Unclassfied.Sphingobacteriales	enriched
OTU12209	1.96597	0.0153245	Bacteroidetes	Unclassfied.Sphingobacteriales	enriched
OTU23403	4.29187	0.000106038	Bacteroidetes	Unclassfied.Sphingobacteriales	enriched
OTU22824	2.42784	0.0125582	Bacteroidetes	Unclassfied.Sphingobacteriales	enriched
OTU22860	2.25613	0.00634425	Bacteroidetes	Unclassfied.Sphingobacteriales	enriched
OTU23912	4.86015	0.000913005	Bacteroidetes	Sphingobacterium	enriched
OTU24349	2.76577	0.024094	Bacteroidetes	Sphingobacterium	enriched
OTU7090	4.15578	9.09e-07	Bacteroidetes	Unclassfied.Ignavibacteria	enriched
OTU24183	3.5413	2.26e-06	Bacteroidetes	Unclassfied.Ignavibacteria	enriched
OTU23896	2.05204	0.018164	Bacteroidetes	Unclassfied.Ignavibacteria	enriched
OTU23892	3.10582	0.0191423	Bacteroidetes	Unclassfied.Balneolaceae	enriched
OTU13102	4.86104	8.23e-12	Chloroflexi	Unclassfied.Caldilineaceae	enriched
OTU11188	4.45177	3.67e-07	Chloroflexi	Unclassfied.Caldilineaceae	enriched
OTU24245	4.01147	0.0048513	Chloroflexi	Unclassfied.Caldilineaceae	enriched
OTU12100	4.19862	0.0048513	Chloroflexi	Unclassfied.Anaerolineae	enriched
OTU23595	4.82087	1.21e-05	Chloroflexi	Candidatus.Chloroploca	enriched
OTU24034	5.70412	4.47e-17	Chloroflexi	Unclassfied.Roseiflexaceae	enriched
OTU22855	4.06825	2.68e-05	Chloroflexi	Unclassfied.Roseiflexaceae	enriched
OTU22945	4.41377	7.26e-09	Chloroflexi	Unclassfied.Thermomicrobiales	enriched
OTU23169	3.00659	0.000214353	Chloroflexi	Unclassfied.Thermomicrobiales	enriched
OTU133	3.56842	4.87e-06	Chloroflexi	Unclassfied.Chloroflexi	enriched
OTU11177	1.79724	0.0346147	Chloroflexi	Unclassfied.Chloroflexi	enriched
OTU23881	2.07842	0.00303553	Cyanobacteria	Unclassfied.Caenarcaniphilales	enriched
OTU23094	3.48005	0.0113679	Cyanobacteria	Symphothece	enriched
OTU23880	3.10413	0.00259078	Cyanobacteria	Snowella	enriched
OTU17758	5.10841	1.23e-08	Cyanobacteria	Synechocystis	enriched
OTU23083	5.04982	0.0445979	Cyanobacteria	Cylindrospermopsis	enriched
OTU23392	4.98221	2.2e-05	Cyanobacteria	Nodularia	enriched
OTU23482	2.55731	0.0257176	Cyanobacteria	Unclassfied.Nostocaceae	enriched
OTU92	2.17803	0.00922944	Cyanobacteria	Planktothrix	enriched
OTU23152	4.17284	2.35e-05	Cyanobacteria	Nodosilinea	enriched
OTU23117	3.89853	0.000572079	Cyanobacteria	Nodosilinea	enriched
OTU22882	3.45566	0.000409603	Cyanobacteria	Pseudanabaena	enriched
OTU22891	2.86001	0.0383714	Cyanobacteria	Pseudanabaena	enriched
OTU24302	5.60095	8.35e-10	Cyanobacteria	Cyanobium	enriched
OTU24275	3.20587	2.16e-07	Cyanobacteria	Cyanobium	enriched
OTU11140	2.81344	0.000383075	Cyanobacteria	Cyanobium	enriched
OTU23004	2.75018	2.35e-05	Cyanobacteria	Cyanobium	enriched
OTU23832	2.65059	2.56e-06	Cyanobacteria	Cyanobium	enriched
OTU11103	2.50712	2.09e-05	Cyanobacteria	Cyanobium	enriched
OTU22972	2.28505	2.16e-07	Cyanobacteria	Cyanobium	enriched
OTU13022	1.84065	0.00470317	Cyanobacteria	Cyanobium	enriched
OTU23268	6.01995	2.26e-07	Cyanobacteria	Planktothrix	enriched
OTU23402	5.68021	0.000682658	Cyanobacteria	Planktothrix	enriched
OTU22896	5.12501	5.9e-07	Cyanobacteria	Planktothrix	enriched
OTU23059	4.4956	2.5e-05	Cyanobacteria	Planktothrix	enriched
OTU11219	3.25607	0.0289693	Cyanobacteria	Planktothrix	enriched
OTU23000	4.48478	0.00255573	Cyanobacteria	Unclassfied.Synechococcaceae	enriched
OTU24224	3.24774	0.0131993	Cyanobacteria	Unclassfied.Oxyphotobacteria	enriched
OTU23285	3.16355	0.0239904	Cyanobacteria	Unclassfied.Oxyphotobacteria	enriched
OTU24731	3.26874	0.0139844	Cyanobacteria	Unclassfied.Sericytochromatia	enriched
OTU24317	2.76713	0.00248498	Firmicutes	Bacillus	enriched
OTU13073	2.69816	0.0191688	Firmicutes	Paenibacillus	enriched
OTU16529	3.32054	0.0139684	Firmicutes	Clostridium	enriched
OTU712	4.20788	0.036388	Firmicutes	Mobilitalea	enriched
OTU23569	3.24011	0.0339205	Firmicutes	Ruminiclostridium	enriched
OTU464	2.6335	0.0116336	Firmicutes	Dielma	enriched
OTU22876	2.9394	0.00413923	Gemmatimonadetes	Gemmatimonas	enriched
OTU21739	2.57981	0.042423	Gemmatimonadetes	Gemmatimonas	enriched
OTU17053	2.37439	0.000341113	Gemmatimonadetes	Unclassfied.Gemmatimonadaceae	enriched
OTU23681	2.14575	0.00254228	Gemmatimonadetes	Unclassfied.Gemmatimonadaceae	enriched
OTU24538	4.15811	0.0283391	Patescibacteria	Unclassfied.Gracilibacteria	enriched
OTU24660	3.02022	0.0152418	Patescibacteria	Unclassfied.Parcubacteria	enriched
OTU23929	6.83523	4.38e-08	Patescibacteria	Unclassfied.Saccharimonadales	enriched
OTU13734	5.46139	2.02e-13	Patescibacteria	Unclassfied.Saccharimonadales	enriched
OTU23875	5.07429	2.3e-06	Patescibacteria	Unclassfied.Saccharimonadales	enriched
OTU23952	4.86853	0.00487237	Patescibacteria	Unclassfied.Saccharimonadales	enriched
OTU10930	4.36462	0.0124904	Patescibacteria	Unclassfied.Saccharimonadales	enriched
OTU12745	4.26436	0.000964854	Patescibacteria	Unclassfied.Saccharimonadales	enriched
OTU23930	3.96883	0.0119986	Patescibacteria	Unclassfied.Saccharimonadales	enriched
OTU13746	3.06671	0.00454306	Patescibacteria	Unclassfied.WWE3	enriched
OTU24299	3.93567	1.1e-05	Planctomycetes	Unclassfied.Planctomycetes	enriched
OTU6965	4.55773	4.24e-08	Planctomycetes	Unclassfied.Phycisphaeraceae	enriched
OTU23545	3.13705	0.00790421	Planctomycetes	Unclassfied.Phycisphaeraceae	enriched
OTU23862	2.72899	0.00248498	Planctomycetes	Unclassfied.Phycisphaeraceae	enriched
OTU24246	2.45955	0.0201858	Planctomycetes	Unclassfied.Phycisphaeraceae	enriched
OTU11142	4.92058	3.07e-09	Planctomycetes	Unclassfied.Gemmataceae	enriched
OTU23917	2.78734	0.0124873	Planctomycetes	Unclassfied.Planctomycetes	enriched
OTU8249	3.10495	3.49e-05	Proteobacteria	Roseomonas	enriched
OTU10647	2.00137	0.00440173	Proteobacteria	Unclassfied.Acetobacteraceae	enriched
OTU24073	2.39426	0.0194383	Proteobacteria	Azospirillum	enriched
OTU24797	2.38131	0.00387489	Proteobacteria	Brevundimonas	enriched
OTU1149	2.15796	0.0240474	Proteobacteria	Phenylobacterium	enriched
OTU10698	1.74021	0.0476389	Proteobacteria	Phenylobacterium	enriched
OTU24074	4.36101	2.66e-05	Proteobacteria	Hirschia	enriched
OTU23759	2.49364	0.0120538	Proteobacteria	Unclassfied.Holosporaceae	enriched
OTU24065	1.7142	0.0426081	Proteobacteria	Candidatus.Finniella	enriched
OTU24197	2.53496	0.00283492	Proteobacteria	Unclassfied.Paracaedibacteraceae	enriched
OTU11180	2.40014	0.000178398	Proteobacteria	Unclassfied.Rhizobiales	enriched
OTU15841	2.20752	0.0445979	Proteobacteria	Methylobacterium	enriched
OTU22706	3.27081	0.00275955	Proteobacteria	Devosia	enriched
OTU13270	3.00601	0.0153245	Proteobacteria	Unclassfied.Devosiaceae	enriched
OTU746	2.20025	0.0147291	Proteobacteria	Unclassfied.Rhizobiaceae	enriched
OTU24670	2.07823	0.0169559	Proteobacteria	Unclassfied.Rhizobiaceae	enriched
OTU10655	2.1882	0.042423	Proteobacteria	Mesorhizobium	enriched
OTU24027	0.898701	0.000961936	Proteobacteria	Unclassfied.Rhizobiales	enriched
OTU24052	2.52535	0.0177254	Proteobacteria	Unclassfied.Magnetospirillaceae	enriched
OTU23591	3.58151	2.56e-06	Proteobacteria	Unclassfied.Midichloriaceae	enriched
OTU12817	2.24789	2.16e-07	Proteobacteria	Candidatus.Megaira	enriched
OTU22783	3.49165	0.0315505	Proteobacteria	Sphingobium	enriched
OTU22664	1.38295	0.048292	Proteobacteria	Sphingomonas	enriched
OTU12038	3.15641	0.00279731	Proteobacteria	Unclassfied.Alphaproteobacteria	enriched
OTU23971	2.04549	0.0102728	Proteobacteria	Unclassfied.Alphaproteobacteria	enriched
OTU13260	3.15163	0.0052796	Proteobacteria	Bacteriovorax	enriched
OTU23238	2.35192	0.0394376	Proteobacteria	OM27_clade	enriched
OTU11969	2.01183	0.00903358	Proteobacteria	Unclassfied.Polyangiaceae	enriched
OTU23754	2.45195	0.0477376	Proteobacteria	Unclassfied.Oligoflexales	enriched
OTU23725	2.40943	0.0173804	Proteobacteria	Unclassfied.Oligoflexales	enriched
OTU24104	5.02533	8.08e-06	Proteobacteria	Silvanigrella	enriched
OTU23753	4.81376	0.00059978	Proteobacteria	Silvanigrella	enriched
OTU23763	4.47396	0.000797842	Proteobacteria	Unclassfied.Oligoflexaceae	enriched
OTU23760	3.21942	0.0149802	Proteobacteria	Unclassfied.Oligoflexaceae	enriched
OTU23809	2.40491	0.0298182	Proteobacteria	Unclassfied.Oligoflexaceae	enriched
OTU23072	5.12325	2.94e-05	Proteobacteria	Unclassfied.Deltaproteobacteria	enriched
OTU23740	4.38522	0.00142048	Proteobacteria	Unclassfied.Deltaproteobacteria	enriched
OTU23177	2.99626	0.0229563	Proteobacteria	Unclassfied.Deltaproteobacteria	enriched
OTU23746	2.50151	0.00514963	Proteobacteria	Unclassfied.Deltaproteobacteria	enriched
OTU23486	2.20087	0.0101324	Proteobacteria	Unclassfied.Deltaproteobacteria	enriched
OTU13411	1.73482	0.0339694	Proteobacteria	Unclassfied.Deltaproteobacteria	enriched
OTU23266	2.23797	0.045283	Proteobacteria	Unclassfied.Deltaproteobacteria	enriched
OTU24281	3.32805	0.00249217	Proteobacteria	Hydrogenophaga	enriched
OTU10529	2.26719	0.00290559	Proteobacteria	Hydrogenophaga	enriched
OTU16447	2.31459	0.0104248	Proteobacteria	Lautropia	enriched
OTU22973	1.3973	0.000577479	Proteobacteria	Polynucleobacter	enriched
OTU2053	1.66547	0.00559274	Proteobacteria	Ramlibacter	enriched
OTU14048	3.45912	0.025476	Proteobacteria	Rhodoferax	enriched
OTU3864	2.59598	3.35e-10	Proteobacteria	Rivibacter	enriched
OTU10571	3.87465	1.94e-05	Proteobacteria	Rubrivivax	enriched
OTU23868	1.29379	0.0302425	Proteobacteria	Sphaerotilus	enriched
OTU10645	4.06373	0.000604723	Proteobacteria	Unclassfied.Burkholderiaceae	enriched
OTU19960	3.97834	0.0339694	Proteobacteria	Unclassfied.Burkholderiaceae	enriched
OTU23194	3.1907	6.22e-05	Proteobacteria	Unclassfied.Burkholderiaceae	enriched
OTU10503	2.50292	0.000490678	Proteobacteria	Unclassfied.Burkholderiaceae	enriched
OTU18507	1.65784	4.08e-05	Proteobacteria	Unclassfied.Burkholderiaceae	enriched
OTU23704	1.6056	0.042186	Proteobacteria	Unclassfied.Burkholderiaceae	enriched
OTU23511	1.59626	0.000553085	Proteobacteria	Unclassfied.Burkholderiaceae	enriched
OTU23798	3.41844	1.94e-05	Proteobacteria	Ellin6067	enriched
OTU24153	2.30158	0.00259078	Proteobacteria	oc32	enriched
OTU10654	2.32938	0.0383714	Proteobacteria	Dechlorobacter	enriched
OTU23656	2.52292	0.00650673	Proteobacteria	Unclassfied.Rhodocyclaceae	enriched
OTU23485	1.59257	0.0299106	Proteobacteria	Unclassfied.Rhodocyclaceae	enriched
OTU23011	4.04957	1.94e-05	Proteobacteria	Unclassfied.Betaproteobacteriales	enriched
OTU20996	2.2038	0.00593463	Proteobacteria	BD1-7.clade	enriched
OTU9600	2.90513	0.00237998	Proteobacteria	Unclassfied.Enterobacteriaceae	enriched
OTU786	2.87512	0.0119986	Proteobacteria	Unclassfied.Enterobacteriaceae	enriched
OTU23820	4.04805	6.52e-07	Proteobacteria	Unclassfied.Gammaproteobacteria	enriched
OTU23075	2.21092	0.0139684	Proteobacteria	Acidibacter	enriched
OTU10756	4.11844	1.92e-06	Proteobacteria	Unclassfied.Gammaproteobacteria	enriched
OTU23014	4.02822	0.00259078	Proteobacteria	Methyloparacoccus	enriched
OTU23200	2.81518	0.00302132	Proteobacteria	Unclassfied.Methylococcaceae	enriched
OTU24283	3.10574	0.000214353	Proteobacteria	BIyi10	enriched
OTU23580	2.71758	0.000707392	Proteobacteria	Unclassfied.Steroidobacteraceae	enriched
OTU10786	1.34873	0.0135039	Proteobacteria	Arenimonas	enriched
OTU15758	5.14868	7.16e-05	Proteobacteria	Luteimonas	enriched
OTU24157	2.52014	0.0339694	Proteobacteria	Stenotrophomonas	enriched
OTU18991	2.80995	0.00922821	Proteobacteria	Thermomonas	enriched
OTU11979	3.59837	3.41e-05	Proteobacteria	Unclassfied.Gammaproteobacteria	enriched
OTU23731	3.01915	0.00931282	Proteobacteria	Unclassfied.Gammaproteobacteria	enriched
OTU23176	4.89125	2.56e-06	Proteobacteria	Unclassfied.Proteobacteria	enriched
OTU23639	3.15418	0.00318935	Proteobacteria	Unclassfied.Proteobacteria	enriched
OTU23879	2.40409	0.00478335	Verrucomicrobia	Chthoniobacter	enriched
OTU23923	2.26062	0.0189368	Verrucomicrobia	Chthoniobacter	enriched
OTU15114	3.46826	2.87e-06	Verrucomicrobia	LD29	enriched
OTU657	3.1557	0.00307793	Verrucomicrobia	LD29	enriched
OTU22988	3.89831	2.5e-05	Verrucomicrobia	Terrimicrobium	enriched
OTU23086	3.2972	0.00217404	Verrucomicrobia	Unclassfied.Pedosphaeraceae	enriched
OTU23082	2.5925	0.00599954	Verrucomicrobia	Unclassfied.Pedosphaeraceae	enriched
OTU18596	2.56194	0.00290559	Acidobacteria	Unclassfied.Blastocatellia	enriched
OTU24209	4.01465	7.26e-09	Acidobacteria	Unclassfied.Acidobacteria	enriched
OTU24733	3.40348	0.000152071	Acidobacteria	Unclassfied.Acidobacteria	enriched
OTU24115	4.99614	0.00161821	Deinococcus-Thermus	Deinococcus	enriched
OTU10914	1.72777	0.0194383	Deinococcus-Thermus	Meiothermus	enriched
OTU97	2.84307	0.0446903	Fusobacteria	Cetobacterium	enriched
OTU14109	1.44854	0.015492	Fusobacteria	Cetobacterium	enriched
OTU11191	2.9842	0.000175332	Armatimonadetes	Armatimonas	enriched
OTU23599	1.95465	0.0319459	Margulisbacteria	Unclassfied.Margulisbacteria	enriched
OTU23756	3.92973	0.000133882	Kiritimatiellaeota	Unclassfied.Kiritimatiellae	enriched
OTU2431	-2.47226	0.00502849	Bacteroidetes	Algoriphagus	depleted
OTU23428	-1.7722	0.00801318	Bacteroidetes	Dinghuibacter	depleted
OTU12361	-3.62192	1.13e-05	Bacteroidetes	Dinghuibacter	depleted
OTU10679	-3.67778	3.34e-05	Bacteroidetes	Dinghuibacter	depleted
OTU12707	-1.69541	0.0312072	Bacteroidetes	Emticicia	depleted
OTU10791	-2.9695	0.000961936	Bacteroidetes	Flavobacterium	depleted
OTU22929	-1.28502	0.00734584	Bacteroidetes	Fluviicola	depleted
OTU23634	-1.39213	0.0322156	Bacteroidetes	Fluviicola	depleted
OTU10591	-1.83847	0.00965552	Bacteroidetes	Fluviicola	depleted
OTU11551	-2.45549	0.0040835	Bacteroidetes	Lacibacter	depleted
OTU13250	-2.55718	2.81e-05	Bacteroidetes	Pseudarcicella	depleted
OTU12951	-3.12998	1.49e-07	Bacteroidetes	Pseudarcicella	depleted
OTU24019	-2.1016	2.26e-06	Bacteroidetes	Sediminibacterium	depleted
OTU10553	-2.25833	0.00248498	Bacteroidetes	Solitalea	depleted
OTU24218	-1.48816	0.0383714	Bacteroidetes	Unclassfied.Sphingobacteriales	depleted
OTU11878	-1.62913	0.0265172	Bacteroidetes	Unclassfied.Flavobacteriales	depleted
OTU23961	-1.80085	0.0383714	Bacteroidetes	Unclassfied.Prolixibacteraceae	depleted
OTU12223	-2.14177	0.000766502	Bacteroidetes	Unclassfied.Sphingobacteriales	depleted
OTU12400	-2.55002	0.00301841	Bacteroidetes	Unclassfied.Chitinophagaceae	depleted
OTU23411	-2.58305	0.00275955	Bacteroidetes	Unclassfied.Chitinophagaceae	depleted
OTU12032	-2.69949	0.0186529	Bacteroidetes	Unclassfied.Sphingobacteriales	depleted
OTU11160	-2.90143	3.12e-05	Bacteroidetes	Unclassfied.Sphingobacteriales	depleted
OTU10605	-3.09371	7.26e-09	Bacteroidetes	Unclassfied.Sphingobacteriales	depleted
OTU11992	-3.45209	9.96e-05	Bacteroidetes	Unclassfied.Sphingobacteriales	depleted
OTU225	-3.93194	0.0161944	Bacteroidetes	Unclassfied.Chitinophagaceae	depleted
OTU10700	-1.30216	0.0120538	Proteobacteria	Altererythrobacter	depleted
OTU12493	-2.50132	0.0139684	Proteobacteria	Anaeromyxobacter	depleted
OTU12376	-1.91523	0.0201007	Proteobacteria	Chitinibacter	depleted
OTU12738	-6.21928	0.0139684	Proteobacteria	Hydrocarboniphaga	depleted
OTU12273	-1.39768	0.000920702	Proteobacteria	Limnohabitans	depleted
OTU12648	-1.64678	0.0172447	Proteobacteria	Limnohabitans	depleted
OTU22814	-1.06464	0.0104248	Proteobacteria	Novosphingobium	depleted
OTU10747	-2.41425	3.69e-05	Proteobacteria	Polynucleobacter	depleted
OTU20000	-2.11495	0.0446903	Proteobacteria	Pseudomonas	depleted
OTU12349	-2.34672	0.00714715	Proteobacteria	Rheinheimera	depleted
OTU13217	-4.36875	0.0177254	Proteobacteria	Roseococcus	depleted
OTU13278	-3.3075	0.00326332	Proteobacteria	Roseomonas	depleted
OTU12608	-4.17276	1.27e-06	Proteobacteria	Sphingorhabdus	depleted
OTU12636	-1.74981	5.91e-05	Proteobacteria	Tibeticola	depleted
OTU17397	-1.69499	0.0255354	Proteobacteria	Unclassfied.Rhodocyclaceae	depleted
OTU16405	-1.94759	0.000235377	Proteobacteria	Unclassfied.Burkholderiaceae	depleted
OTU24062	-3.88176	0.00273093	Proteobacteria	Unclassfied.Methylococcaceae	depleted
OTU10906	-3.40599	0.00502849	Verrucomicrobia	IMCC26134	depleted
OTU17601	-2.09541	0.0442143	Verrucomicrobia	Luteolibacter	depleted
OTU10962	-2.50797	0.0172447	Verrucomicrobia	Luteolibacter	depleted
OTU12417	-4.25948	2.29e-05	Verrucomicrobia	Luteolibacter	depleted
OTU12403	-4.40967	6.46e-05	Verrucomicrobia	Luteolibacter	depleted
OTU12181	-2.7647	0.000178398	Verrucomicrobia	Unclassfied.Verrucomicrobiae	depleted
OTU12204	-4.74235	1.25e-08	Verrucomicrobia	Unclassfied.Verrucomicrobiae	depleted
OTU12394	-5.93762	1.31e-13	Verrucomicrobia	Unclassfied.Verrucomicrobiae	depleted
OTU5181	-2.10685	0.0352669	Tenericutes	Unclassfied.Mollicutes	depleted
OTU12506	-3.78197	6.46e-05	Tenericutes	Unclassfied.Mollicutes	depleted
OTU23789	-1.42948	0.0139684	Actinobacteria	Unclassfied.Microbacteriaceae	depleted
OTU10759	-3.17201	0.0370164	Chloroflexi	Unclassfied.Roseiflexaceae	depleted
OTU13019	-2.28323	0.0302425	Gemmatimonadetes	Gemmatimonas	depleted
OTU23865	-1.44174	0.00255939	Spirochaetes	Leptospira	depleted

## Sheet: Table S6
Table S6. The comparison analysis of crayfish gut microbiome at OTU level between the RC and CM models
OUT ID	Log2 Fold Change	adjusted p value	Phylum	Genus	RC enriched/depleted
OTU21966	3.57819	0.00123356	Actinobacteria	Streptomyces	enriched
OTU21910	3.31387	0.00870107	Actinobacteria	Streptomyces	enriched
OTU13643	3.05934	0.00145647	Actinobacteria	Conexibacter	enriched
OTU4389	2.77499	0.00120099	Actinobacteria	Gaiella	enriched
OTU19417	2.49134	0.00328427	Actinobacteria	Gaiella	enriched
OTU1903	1.45328	0.0454984	Actinobacteria	Gaiella	enriched
OTU23300	2.73669	0.000228773	Actinobacteria	IMCC26207	enriched
OTU2544	1.89897	0.0469799	Actinobacteria	IMCC26207	enriched
OTU17924	1.55847	0.00834286	Actinobacteria	Intrasporangium	enriched
OTU1984	1.5405	0.0319307	Actinobacteria	Micromonospora	enriched
OTU15657	4.04188	2.78e-06	Actinobacteria	Mycobacterium	enriched
OTU22915	3.51964	1.06e-07	Actinobacteria	Mycobacterium	enriched
OTU14125	2.99962	0.0110349	Actinobacteria	Nocardioides	enriched
OTU9273	2.97297	0.0242776	Actinobacteria	Agromyces	enriched
OTU13604	3.47845	0.000836103	Actinobacteria	Unclassfied.Actinobacteria	enriched
OTU23867	3.1303	0.030913	Actinobacteria	Unclassfied.Actinobacteria	enriched
OTU15966	2.69463	0.000355984	Actinobacteria	Unclassfied.Actinobacteria	enriched
OTU1911	2.04935	0.0303978	Actinobacteria	Unclassfied.Actinobacteria	enriched
OTU13491	2.04831	0.024415	Actinobacteria	Unclassfied.Actinobacteria	enriched
OTU13722	1.98372	0.00376857	Actinobacteria	Unclassfied.Actinobacteria	enriched
OTU15834	1.89701	0.0102595	Actinobacteria	Unclassfied.Actinobacteria	enriched
OTU16287	1.83828	0.00123356	Actinobacteria	Unclassfied.Actinobacteria	enriched
OTU140	1.75857	0.0357657	Actinobacteria	Unclassfied.Actinobacteria	enriched
OTU1566	1.71048	0.00619262	Actinobacteria	Unclassfied.Actinobacteria	enriched
OTU4908	1.65254	0.0113002	Actinobacteria	Unclassfied.Actinobacteria	enriched
OTU10993	1.18775	0.0162537	Actinobacteria	Unclassfied.Actinobacteria	enriched
OTU23108	2.10785	0.0189322	Actinobacteria	Unclassfied.Ilumatobacteraceae	enriched
OTU1512	2.46032	0.00135401	Actinobacteria	Unclassfied.Ilumatobacteraceae	enriched
OTU23916	3.68751	0.00874799	Actinobacteria	Unclassfied.Solirubrobacterales	enriched
OTU13442	2.30988	0.000110047	Actinobacteria	Unclassfied.Solirubrobacterales	enriched
OTU16272	1.07411	0.0295949	Actinobacteria	Unclassfied.Sporichthyaceae	enriched
OTU20864	2.5159	0.0432048	Acidobacteria	Unclassfied.Acidobacteria	enriched
OTU746	1.99924	0.0319307	Proteobacteria	Unclassfied.Rhizobiaceae	enriched
OTU19039	3.70695	3.93e-05	Proteobacteria	Defluviicoccus	enriched
OTU18969	2.32246	0.0195641	Proteobacteria	Defluviicoccus	enriched
OTU19058	2.23405	0.00802214	Proteobacteria	Defluviicoccus	enriched
OTU14371	2.88176	0.0191598	Proteobacteria	Ralstonia	enriched
OTU2385	2.99649	0.000100273	Proteobacteria	Sphingomonas	enriched
OTU12513	2.39054	0.0138771	Proteobacteria	Sphingomonas	enriched
OTU22662	2.75395	0.000909251	Proteobacteria	Unclassfied.Methyloligellaceae	enriched
OTU18071	2.70684	0.00283038	Proteobacteria	Unclassfied.Burkholderiaceae	enriched
OTU4192	2.13416	0.0286281	Proteobacteria	Unclassfied.Xanthobacteraceae	enriched
OTU22703	1.92633	0.00338761	Proteobacteria	Unclassfied.Xanthobacteraceae	enriched
OTU16564	1.8552	0.0271538	Proteobacteria	Unclassfied.Xanthobacteraceae	enriched
OTU10468	2.3966	0.0191598	Chloroflexi	Unclassfied.Anaerolineaceae	enriched
OTU23169	2.17238	0.00834286	Chloroflexi	Unclassfied.Thermomicrobiales	enriched
OTU17095	2.13674	0.00238116	Chloroflexi	Unclassfied.Chloroflexi	enriched
OTU24386	1.50812	0.00802214	Chloroflexi	Unclassfied.Chloroflexi	enriched
OTU15851	1.35957	0.03662	Chloroflexi	Unclassfied.Chloroflexi	enriched
OTU10437	2.59204	0.000331551	Firmicutes	Clostridium	enriched
OTU464	3.28416	0.000195647	Firmicutes	Dielma	enriched
OTU811	3.94847	0.0432048	Firmicutes	Lactobacillus	enriched
OTU829	2.57842	0.0319307	Firmicutes	Lactococcus	enriched
OTU11140	3.81066	0.000267585	Cyanobacteria	Cyanobium	enriched
OTU23100	1.32129	0.0432048	Cyanobacteria	Cyanobium	enriched
OTU92	3.44882	1.49e-05	Cyanobacteria	Planktothrix	enriched
OTU14109	2.65222	0.000110047	Fusobacteria	Cetobacterium	enriched
OTU13734	2.74674	0.0152663	Patescibacteria	Unclassfied.Saccharimonadales	enriched
OTU15114	6.7728	3.01e-17	Verrucomicrobia	LD29	enriched
OTU207	-3.91522	2.33e-09	Proteobacteria	Citrobacter	depleted
OTU781	-4.32516	0.0187106	Proteobacteria	Aeromonas	depleted
OTU12376	-4.56776	0.00123356	Proteobacteria	Chitinibacter	depleted
OTU13268	-5.16804	0.0295087	Proteobacteria	Hafnia-Obesumbacterium	depleted
OTU15702	-4.61663	0.00328427	Proteobacteria	Kluyvera	depleted
OTU384	-3.2273	0.00283038	Proteobacteria	Phreatobacter	depleted
OTU7018	-3.432	0.000110047	Proteobacteria	Prosthecomicrobium	depleted
OTU395	-1.83028	0.00834286	Proteobacteria	Shewanella	depleted
OTU531	-2.37927	0.0139553	Proteobacteria	Unclassfied.Rhodocyclaceae	depleted
OTU9600	-2.4056	0.000278127	Proteobacteria	Unclassfied.Enterobacteriaceae	depleted
OTU205	-4.22014	0.0075572	Proteobacteria	Unclassfied.Gammaproteobacteria	depleted
OTU786	-4.80849	7.22e-06	Proteobacteria	Unclassfied.Enterobacteriaceae	depleted
OTU8438	-2.07199	0.00874799	Firmicutes	Clostridium	depleted
OTU4662	-2.34686	0.00790889	Firmicutes	Clostridium	depleted
OTU9708	-3.41166	0.0216839	Firmicutes	Epulopiscium	depleted
OTU191	-1.83089	0.0138646	Firmicutes	Erysipelatoclostridium	depleted
OTU217	-2.70904	0.00484572	Firmicutes	Romboutsia	depleted
OTU457	-1.58908	0.0137225	Firmicutes	ZOR0006	depleted
OTU150	-3.08337	0.0014596	Firmicutes	Unclassfied.Clostridiaceae	depleted
OTU178	-6.88464	2.13e-05	Firmicutes	Unclassfied.Clostridiaceae	depleted
OTU783	-3.19174	0.000259036	Bacteroidetes	Dysgonomonas	depleted
OTU12846	-3.33142	0.0225308	Bacteroidetes	Unclassfied.Chitinophagaceae	depleted
OTU13803	-3.88693	1.82e-08	Bacteroidetes	Unclassfied.Weeksellaceae	depleted
OTU225	-4.21008	0.00120099	Bacteroidetes	Unclassfied.Chitinophagaceae	depleted
OTU23482	-4.7396	3.08e-05	Cyanobacteria	Unclassfied.Nostocaceae	depleted
OTU1622	-6.31739	1.99e-05	Cyanobacteria	Unclassfied.Nostocaceae	depleted
OTU809	-1.0381	0.00484572	Tenericutes	Candidatus.Bacilloplasma	depleted
OTU858	-5.09167	0.00328427	Tenericutes	Candidatus.Bacilloplasma	depleted
OTU195	-5.10653	0.00120099	Tenericutes	Candidatus.Hepatoplasma	depleted
OTU10962	-2.76892	0.00412016	Verrucomicrobia	Luteolibacter	depleted
OTU12403	-3.15078	0.00591044	Verrucomicrobia	Luteolibacter	depleted

## Sheet: Table S7
Table S7 The indicator OTUs for water microbiome
Group	OTU ID	Phylum	Class	Order	Family	Genus	Species
RC	OTU12468	Actinobacteria	Actinobacteria	Frankiales	Sporichthyaceae	hgcI_clade	uncultured
	OTU12223	Bacteroidetes	Bacteroidia	Sphingobacteriales	NS11-12_marine_group	norank	uncultured
	OTU23620	Chloroflexi	Anaerolineae	SBR1031	A4b	norank	unclassified
	OTU24191	Cyanobacteria	Oxyphotobacteria	Chloroplast	norank	norank	unclassified
	OTU24285	Cyanobacteria	Oxyphotobacteria	unclassified	unclassified	unclassified	unclassified
	OTU24257	Firmicutes	Bacilli	Bacillales	Family_XII_o__Bacillales	Exiguobacterium	unclassified
	OTU12743	Firmicutes	Bacilli	Bacillales	Bacillaceae	Fictibacillus	uncultured
	OTU24317	Firmicutes	Bacilli	Bacillales	Bacillaceae	Bacillus	Bacillus_idriensis
	OTU10815	Firmicutes	Bacilli	Bacillales	Planococcaceae	Chryseomicrobium	uncultured
	OTU24297	Firmicutes	Bacilli	Bacillales	Bacillaceae	Bacillus	Bacillus_subterraneus
	OTU6965	Planctomycetes	Phycisphaerae	Phycisphaerales	Phycisphaeraceae	CL500-3	uncultured
	OTU10664	Proteobacteria	Gammaproteobacteria	Betaproteobacteriales	Burkholderiaceae	Ramlibacter	uncultured
	OTU12738	Proteobacteria	Gammaproteobacteria	Salinisphaerales	Solimonadaceae	Hydrocarboniphaga	uncultured
	OTU10710	Proteobacteria	Gammaproteobacteria	Salinisphaerales	Solimonadaceae	Hydrocarboniphaga	Hydrocarboniphaga_daqingensis
	OTU24162	Proteobacteria	Gammaproteobacteria	Pseudomonadales	Moraxellaceae	Acinetobacter	Acinetobacter_lwoffii
	OTU15370	Proteobacteria	Gammaproteobacteria	Pseudomonadales	Moraxellaceae	Acinetobacter	unclassified
	OTU12258	Proteobacteria	Deltaproteobacteria	Oligoflexales	Oligoflexaceae	norank	uncultured
	OTU10548	Proteobacteria	Deltaproteobacteria	Bdellovibrionales	Bdellovibrionaceae	OM27_clade	unclassified
	OTU12827	Proteobacteria	Gammaproteobacteria	Pseudomonadales	Moraxellaceae	Acinetobacter	uncultured
	OTU13251	Proteobacteria	Gammaproteobacteria	Betaproteobacteriales	Burkholderiaceae	unclassified	unclassified
	OTU11523	Proteobacteria	Gammaproteobacteria	Betaproteobacteriales	Methylophilaceae	Candidatus_Methylopumilus	uncultured
	OTU24274	Proteobacteria	Gammaproteobacteria	Pseudomonadales	Pseudomonadaceae	Pseudomonas	Pseudomonas_xanthomarina_g__Pseudomonas
	OTU12540	Proteobacteria	Deltaproteobacteria	Myxococcales	Phaselicystidaceae	Phaselicystis	uncultured
	OTU11795	Proteobacteria	Gammaproteobacteria	Betaproteobacteriales	Burkholderiaceae	unclassified	unclassified
	OTU24159	Proteobacteria	Gammaproteobacteria	Pseudomonadales	Moraxellaceae	Acinetobacter	Acinetobacter_schindleri
	OTU10783	Proteobacteria	Gammaproteobacteria	Betaproteobacteriales	Burkholderiaceae	unclassified	unclassified
CM	OTU15221	Actinobacteria	Actinobacteria	Micrococcales	Microbacteriaceae	Microbacterium	Microbacterium_lacus
	OTU15784	Actinobacteria	Actinobacteria	Micrococcales	Intrasporangiaceae	Janibacter	unclassified
	OTU17786	Actinobacteria	Actinobacteria	unclassified	unclassified	unclassified	unclassified
	OTU467	Actinobacteria	Actinobacteria	Solirubrobacterales	Solirubrobacteraceae	Conexibacter	Conexibacter_sp.
	OTU21141	Bacteroidetes	Bacteroidia	Chitinophagales	Saprospiraceae	norank	unclassified
	OTU24373	Bacteroidetes	Bacteroidia	Flavobacteriales	Flavobacteriaceae	Flavobacterium	Flavobacterium_terrigena
	OTU24385	Bacteroidetes	Bacteroidia	Sphingobacteriales	Sphingobacteriaceae	Mucilaginibacter	unclassified
	OTU13185	Bacteroidetes	Bacteroidia	Flavobacteriales	Flavobacteriaceae	Flavobacterium	unclassified
	OTU6815	Bacteroidetes	Bacteroidia	Flavobacteriales	Flavobacteriaceae	Flavobacterium	unclassified
	OTU24802	Bacteroidetes	Bacteroidia	Flavobacteriales	Flavobacteriaceae	Flavobacterium	Flavobacterium_ummariense
	OTU8331	Bacteroidetes	Bacteroidia	Flavobacteriales	Flavobacteriaceae	Flavobacterium	Flavobacterium_succinicans
	OTU6844	Bacteroidetes	Bacteroidia	Bacteroidales	Paludibacteraceae	Paludibacter	Paludibacter_propionicigenes_WB4
	OTU9721	Bacteroidetes	Bacteroidia	Flavobacteriales	Flavobacteriaceae	Flavobacterium	unclassified
	OTU11311	Chloroflexi	Chloroflexia	Thermomicrobiales	JG30-KF-CM45	norank	bacterium_QTYC46b
	OTU13239	Cyanobacteria	Oxyphotobacteria	Chloroplast	norank	norank	Tetradesmus_obliquus
	OTU15794	Firmicutes	Clostridia	Clostridiales	Lachnospiraceae	norank	Lachnospiraceae_bacterium_S37_24_1
	OTU712	Firmicutes	Clostridia	Clostridiales	Lachnospiraceae	Mobilitalea	uncultured
	OTU24643	Firmicutes	Negativicutes	Selenomonadales	Veillonellaceae	Pelosinus	uncultured
	OTU10608	Firmicutes	Clostridia	Clostridiales	Clostridiaceae_1	unclassified	unclassified
	OTU10678	Firmicutes	Clostridia	Clostridiales	Clostridiaceae_1	Clostridium_sensu_stricto_14	uncultured
	OTU526	Firmicutes	Clostridia	Clostridiales	Clostridiaceae_1	unclassified	unclassified
	OTU14234	Firmicutes	Clostridia	Clostridiales	Peptostreptococcaceae	Paeniclostridium	uncultured
	OTU24538	Patescibacteria	Gracilibacteria	norank	norank	norank	metagenome
	OTU21332	Proteobacteria	Gammaproteobacteria	Betaproteobacteriales	Burkholderiaceae	Verticia	unclassified
	OTU24279	Proteobacteria	Gammaproteobacteria	CHAB-XI-27	norank	norank	unclassified
	OTU15832	Proteobacteria	Gammaproteobacteria	Betaproteobacteriales	Burkholderiaceae	Rhodoferax	uncultured
	OTU13249	Proteobacteria	Gammaproteobacteria	Betaproteobacteriales	Rhodocyclaceae	C39	unclassified
	OTU15742	Proteobacteria	Gammaproteobacteria	Betaproteobacteriales	Methylophilaceae	norank	uncultured
	OTU15777	Proteobacteria	Gammaproteobacteria	Betaproteobacteriales	Chitinibacteraceae	Deefgea	Deefgea_chitinilytica
	OTU22797	Proteobacteria	Alphaproteobacteria	Rhodospirillales	norank	norank	metagenome
	OTU22668	Proteobacteria	Alphaproteobacteria	Rhizobiales	Rhizobiaceae	Allorhizobium-Neorhizobium-Pararhizobium-Rhizobium	unclassified
	OTU13217	Proteobacteria	Alphaproteobacteria	Acetobacterales	Acetobacteraceae	Roseococcus	uncultured
	OTU15140	Proteobacteria	Gammaproteobacteria	Betaproteobacteriales	Burkholderiaceae	Polaromonas	unclassified
	OTU24807	Proteobacteria	Gammaproteobacteria	Betaproteobacteriales	Burkholderiaceae	Limnohabitans	uncultured

## Sheet: Table S8
Table S8 The indicator OTUs for gut microbiome
Group	OTU ID	Phylum	Class	Order	Family	Genus	Species
RC	OTU2836	Actinobacteria	Actinobacteria	Microtrichales	Iamiaceae	Iamia	uncultured
	OTU16287	Actinobacteria	Actinobacteria	Propionibacteriales	Nocardioidaceae	unclassified	unclassified
	OTU16258	Actinobacteria	Actinobacteria	unclassified	unclassified	unclassified	unclassified
	OTU15812	Actinobacteria	Actinobacteria	Coriobacteriales	Eggerthellaceae	Enterorhabdus	uncultured
	OTU14125	Actinobacteria	Actinobacteria	Propionibacteriales	Nocardioidaceae	Nocardioides	Nocardioides_exalbidus
	OTU15657	Actinobacteria	Actinobacteria	Corynebacteriales	Mycobacteriaceae	Mycobacterium	unclassified
	OTU2063	Actinobacteria	Actinobacteria	Frankiales	Sporichthyaceae	norank	unclassified
	OTU1653	Actinobacteria	Actinobacteria	Solirubrobacterales	Solirubrobacteraceae	Solirubrobacter	uncultured_bacterium
	OTU10686	Actinobacteria	Actinobacteria	Microtrichales	norank	norank	unclassified
	OTU13445	Actinobacteria	Actinobacteria	Solirubrobacterales	67-14	norank	uncultured
	OTU1766	Actinobacteria	Actinobacteria	OPB41	norank	norank	uncultured
	OTU13604	Actinobacteria	Actinobacteria	PeM15	norank	norank	metagenome
	OTU1911	Actinobacteria	Actinobacteria	norank	norank	norank	unclassified
	OTU13643	Actinobacteria	Actinobacteria	Solirubrobacterales	Solirubrobacteraceae	Conexibacter	uncultured
	OTU13528	Actinobacteria	Actinobacteria	Bifidobacteriales	Bifidobacteriaceae	Bifidobacterium	Bifidobacterium_catenulatum_DSM_16992__JCM_1194__LMG_11043
	OTU16733	Actinobacteria	Actinobacteria	Gaiellales	norank	norank	uncultured
	OTU16054	Actinobacteria	Actinobacteria	Micrococcales	Microbacteriaceae	Agromyces	Agromyces_ulmi
	OTU1984	Actinobacteria	Actinobacteria	Micromonosporales	Micromonosporaceae	Micromonospora	Micromonospora_chersina
	OTU21966	Actinobacteria	Actinobacteria	Streptomycetales	Streptomycetaceae	Streptomyces	unclassified
	OTU10954	Actinobacteria	Actinobacteria	Microtrichales	Ilumatobacteraceae	CL500-29_marine_group	metagenome
	OTU8806	Bacteroidetes	Bacteroidia	Bacteroidales	Prevotellaceae	Prevotella_9	uncultured
	OTU15333	Bacteroidetes	Bacteroidia	Bacteroidales	Prevotellaceae	Prevotella_1	bacterium_mpn-isolate_group_2
	OTU22160	Chloroflexi	Anaerolineae	Anaerolineales	Anaerolineaceae	norank	unclassified
	OTU6979	Chloroflexi	Anaerolineae	SJA-15	norank	norank	unclassified
	OTU16086	Chloroflexi	Chloroflexia	Thermomicrobiales	JG30-KF-CM45	norank	unclassified
	OTU22349	Chloroflexi	Chloroflexia	Thermomicrobiales	JG30-KF-CM45	norank	unclassified
	OTU22945	Chloroflexi	Chloroflexia	Thermomicrobiales	JG30-KF-CM45	norank	metagenome
	OTU92	Cyanobacteria	Oxyphotobacteria	Nostocales	Phormidiaceae	Planktothrix_NIVA-CYA_15	bacterium_enrichment_culture_clone_B1252011
	OTU13380	Firmicutes	Clostridia	Clostridiales	Lachnospiraceae	[Eubacterium]_hallii_group	unclassified
	OTU214	Firmicutes	Clostridia	Clostridiales	Lachnospiraceae	Blautia	Ruminococcus_sp._5_1_39BFAA
	OTU15188	Firmicutes	Clostridia	Clostridiales	Ruminococcaceae	Faecalibacterium	uncultured
	OTU18969	Proteobacteria	Alphaproteobacteria	Rhodospirillales	Rhodopirillaceae	Defluviicoccus	uncultured
	OTU22703	Proteobacteria	Alphaproteobacteria	Rhizobiales	Xanthobacteraceae	norank	unclassified
	OTU23746	Proteobacteria	Deltaproteobacteria	SAR324_cladeMarine_group_B	norank	norank	bacterium_enrichment_culture_clone_B302011
	OTU23809	Proteobacteria	Deltaproteobacteria	Oligoflexales	Oligoflexaceae	norank	unclassified
	OTU5832	Proteobacteria	Deltaproteobacteria	NB1-j	norank	norank	uncultured
	OTU1208	Proteobacteria	Alphaproteobacteria	Rhodobacterales	Rhodobacteraceae	Rhodobacter	unclassified
	OTU19058	Proteobacteria	Alphaproteobacteria	Rhodospirillales	Rhodopirillaceae	Defluviicoccus	uncultured
	OTU22662	Proteobacteria	Alphaproteobacteria	Rhizobiales	Methyloligellaceae	norank	metagenome
	OTU8096	Proteobacteria	Alphaproteobacteria	Rhodobacterales	Rhodobacteraceae	Rhodobacter	unclassified
	OTU19069	Proteobacteria	Alphaproteobacteria	Rhizobiales	Beijerinckiaceae	Microvirga	unclassified
	OTU20062	Proteobacteria	Alphaproteobacteria	Rhizobiales	Methyloligellaceae	norank	unclassified
	OTU15570	RsaHF231	norank	norank	norank	norank	uncultured
	OTU9056	Verrucomicrobia	Verrucomicrobiae	Chthoniobacterales	Xiphinematobacteraceae	Candidatus_Xiphinematobacter	metagenome
	OTU15021	Verrucomicrobia	Verrucomicrobiae	Verrucomicrobiales	Akkermansiaceae	Akkermansia	unclassified
CM	OTU13674	Bacteroidetes	Bacteroidia	Bacteroidales	Bacteroidaceae	Bacteroides	unclassified
	OTU13671	Firmicutes	Clostridia	Clostridiales	Lachnospiraceae	unclassified	unclassified
	OTU13694	Firmicutes	Clostridia	Clostridiales	Family_XIII	unclassified	unclassified
	OTU15205	Firmicutes	Erysipelotrichia	Erysipelotrichales	Erysipelotrichaceae	ZOR0006	uncultured
	OTU880	Firmicutes	Clostridia	Clostridiales	Clostridiaceae_1	unclassified	unclassified
	OTU781	Proteobacteria	Gammaproteobacteria	Aeromonadales	Aeromonadaceae	Aeromonas	unclassified

## Sheet: Table S9
Table S9 The keystone OTUs for water and gut microbiomes
Sample types	OTU ID	Degree	Indicator OTU	Phylum	Class	Order	Family	Genus	Relative abundance (Average: CPM)
									RC	CM
Water	OTU23835	122	No	Proteobacteria	Gammaproteobacteria	Betaproteobacteriales	Burkholderiaceae	MWH-UniP1_aquatic_group	2115.25	543.22
	OTU20996	108	No	Proteobacteria	Gammaproteobacteria	Cellvibrionales	Spongiibacteraceae	BD1-7_clade	612.77	186.45
	OTU23075	107	No	Proteobacteria	Gammaproteobacteria	Gammaproteobacteria_Incertae_Sedis	unclassified	Acidibacter	2224.3	460.75
	OTU23862	99	No	Planctomycetes	Phycisphaerae	Phycisphaerales	Phycisphaeraceae	CL500-3	3133.07	387.24
	OTU11972	91	No	Proteobacteria	Gammaproteobacteria	Betaproteobacteriales	Burkholderiaceae	Limnobacter	898.38	338.84
	OTU22858	91	No	Bacteroidetes	Bacteroidia	Sphingobacteriales	AKYH767	norank	346.2	177.49
Gut	OTU14757	113	No	Bacteroidetes	Bacteroidia	Bacteroidales	Rikenellaceae	Alistipes	44.43	0
	OTU14848	113	No	Acidobacteria	Blastocatellia_Subgroup_4	Blastocatellales	Blastocatellaceae	Stenotrophobacter	130.95	0
	OTU2793	113	No	Firmicutes	Bacilli	Lactobacillales	Carnobacteriaceae	Trichococcus	74.83	0
	OTU14824	113	No	Bacteroidetes	Bacteroidia	Bacteroidales	Marinifilaceae	Odoribacter	46.77	0
	OTU15488	113	No	Firmicutes	Clostridia	Clostridiales	Ruminococcaceae	Ruminococcus_1	77.17	0
	OTU14762	113	No	Bacteroidetes	Bacteroidia	Bacteroidales	Prevotellaceae	Prevotella_9	28.66	0
	OTU15442	113	No	Firmicutes	Clostridia	Clostridiales	Ruminococcaceae	Flavonifractor	74.83	0
	OTU14480	113	No	Tenericutes	Mollicutes	Mollicutes_RF39	norank	norank	16.37	0
	OTU15297	113	No	Firmicutes	Clostridia	Clostridiales	Clostridiales_vadinBB60_group	norank	58.46	0
	OTU14768	113	No	Firmicutes	Erysipelotrichia	Erysipelotrichales	Erysipelotrichaceae	Erysipelatoclostridium	14.03	0
	OTU15117	113	No	Firmicutes	Clostridia	Clostridiales	Family_XI_o__Clostridiales	W5053	46.77	0
	OTU14878	113	No	Bacteroidetes	Bacteroidia	Bacteroidales	Prevotellaceae	Prevotella_6	49.11	0
	OTU15481	113	No	Firmicutes	Clostridia	Clostridiales	Ruminococcaceae	unclassified	67.81	0
	OTU15030	113	No	Chloroflexi	Ktedonobacteria	Ktedonobacterales	JG30-KF-AS9	norank	28.06	0
	OTU15482	113	No	Firmicutes	Clostridia	Clostridiales	Lachnospiraceae	Marvinbryantia	51.44	0
	OTU14619	113	No	Bacteroidetes	Bacteroidia	Bacteroidales	Rikenellaceae	norank	37.41	0
	OTU14725	113	No	Bacteroidetes	Bacteroidia	Bacteroidales	Dysgonomonadaceae	Proteiniphilum	44.43	0
	OTU14632	113	No	Lentisphaerae	Lentisphaeria	Victivallales	Victivallaceae	Victivallis	60.8	0
	OTU15259	113	No	Firmicutes	Erysipelotrichia	Erysipelotrichales	Erysipelotrichaceae	norank	28.06	0
	OTU15466	113	No	Firmicutes	Clostridia	Clostridiales	Ruminococcaceae	Ruminococcaceae_UCG-014	18.71	0
	OTU15081	113	No	Firmicutes	Bacilli	Lactobacillales	unclassified	unclassified	46.77	0
	OTU15325	113	No	Firmicutes	Bacilli	Lactobacillales	Leuconostocaceae	Weissella	25.72	0
	OTU15242	113	No	Firmicutes	Clostridia	Clostridiales	Ruminococcaceae	Ruminococcaceae_UCG-013	23.38	0

## Sheet: Table S10
Table S10. The physicochemical features of crayfish-associated water
Sample ID	WT (°C)	pH	TN (mg/L)	TP (mg/L)	NH4+-N (mg/L)	NO2--N (mg/L)
CMWa2_1	33.6	8.8	1.52571	0.0571229	0.3613	0.00212903
CMWa2_2	33.6	8.8	1.52571	0.0571229	0.3613	0.00212903
CMWa1_2	31.6	8.61	1.07819	0.0942982	0.264087	0.00083871
CMWa3_1	33.6	8.63	1.41401	0.0613514	0.30031	0.00148387
CMWa3_2	33.6	8.63	1.41401	0.0613514	0.30031	0.00148387
RCWa1_1	31.4	7.63	1.81294	0.0839146	0.636223	0.0267419
RCWa1_2	31.4	7.63	1.81294	0.0839146	0.636223	0.0267419
RCWa3_2	30.8	8.15	1.95514	0.114045	0.464087	0.0252581
RCWa3_1	30.8	8.15	1.95514	0.114045	0.464087	0.0252581
RCWa2_1	30.5	8.2	1.91897	0.101735	0.562229	0.0376129
CMWb2_2	28.7	8.51	3.46908	0.212089	0.136819	0
CMWb1_2	28.6	7.73	2.57349	0.227626	0.105778	0
CMWb3_1	28.6	7.94	2.48112	0.256282	0.0795129	0
CMWb3_2	28.6	7.94	2.48112	0.256282	0.0795129	0
RCWb2_2	28.3	7.99	1.65944	0.0443916	0.146371	0
RCWb2_1	28.3	7.99	1.65944	0.0443916	0.146371	0
RCWb1_1	28.5	7.41	1.51165	0.0285375	0.172636	0
RCWb3_2	28.7	8.17	1.53735	0.0404281	0.122493	0
RCWb3_1	28.7	8.17	1.53735	0.0404281	0.122493	0
CMWc2_2	29.1	8	2.48546	0.0403226	0.351719	0.000813504
CMWc2_1	29.1	8	2.48546	0.0403226	0.351719	0.000813504
CMWc1_1	28.8	7.73	2.61165	0.0751962	0.203677	0.00371888
CMWc3_2	29.1	7.66	2.75462	0.0577594	0.148758	0.00226619
CMWc3_1	29.1	7.66	2.75462	0.0577594	0.148758	0.00226619
RCWc1_2	28.1	7.49	1.16787	0.027245	0.209188	0.00168512
RCWc1_1	28.1	7.49	1.16787	0.027245	0.209188	0.00168512
RCWc3_2	28.6	7.68	1.21245	0.049041	0.203515	0.00404317
RCWc2_1	29	7.68	1.0751	0.0577594	0.216963	0.0028135
RCWc2_2	29	7.87	1.0751	0.0577594	0.216963	0.0028135
CMWd1_2	23.8	7.76	2.69799	0.0307062	0.354107	0.00420532
CMWd3_2	24.3	7.92	2.49719	0.0412206	0.191738	0.00420532
CMWd3_1	24.3	7.92	2.49719	0.0412206	0.191738	0.00420532
CMWd2_2	23.7	7.57	3.03936	0.027245	0.492598	0.00517156
CMWd2_1	23.7	7.57	3.03936	0.027245	0.492598	0.00517156
RCWd1_1	23.5	7.65	1.71406	0.0359634	0.190086	0.00226619
RCWd2_1	23.6	7.62	1.92289	0.0904534	0.20533	0.00226619
RCWd2_2	23.6	7.62	1.92289	0.0904534	0.20533	0.00226619
RCWd3_2	23.4	7.85	1.80241	0.0751962	0.198902	0.00259049
RCWd3_1	23.4	7.85	1.80241	0.0751962	0.198902	0.00259049
CMWe1_1	20.6	7.86	3.09157	0.183915	0.536963	0
CMWe2_1	20.7	7.9	3.71004	0.25252	0.520392	0
CMWe2_2	20.7	7.9	3.71004	0.25252	0.520392	0
CMWe3_1	21	8.07	3.2257	0.19456	0.410105	0
CMWe3_2	21	8.07	3.2257	0.19456	0.410105	0
RCWe3_2	20.2	8.3	2.62169	0.104429	0.159799	0
RCWe3_1	20.2	8.3	2.62169	0.104429	0.159799	0
RCWe2_2	20.3	8.63	2.85984	0.112249	0.151146	0
RCWe2_1	20.3	8.63	2.85984	0.112249	0.151146	0
RCWe1_1	20.3	8	2.44779	0.069939	0.111452	0
CMWf2_1	9.8	8.34	3.82972	0.0694582	0.305685	0.0502145
CMWf2_2	9.8	8.34	3.82972	0.0694582	0.305685	0.0502145
CMWf3_1	8.9	8.15	3.1245	0.0586502	0.322911	0.0472747
CMWf3_2	8.9	8.15	3.1245	0.0586502	0.322911	0.0472747
CMWf1_1	8.7	8.18	3.25622	0.0584652	0.295864	0.0478956
RCWf3_2	9.2	8.08	1.25622	0.0978225	0.305057	0.031286
RCWf3_1	9.2	8.08	1.25622	0.0978225	0.305057	0.031286
RCWf1_1	9.8	8	1.11968	0.0756125	0.285124	0.025648
RCWf1_2	9.8	8	1.11968	0.0756125	0.285124	0.025648
RCWf2_1	10.3	8.1	1.92289	0.0894242	0.375483	0.031215

[truncated: 6 more sheets: Table S11, Table S12, Table S13, Table S14, Table S15, Table S16]
